# Supplementary material for: Proteomic Mendelian randomization to identify protein biomarkers of telomere length
Source: Sci Rep. 2024 Sep 16;14:21594. doi: 10.1038/s41598-024-72281-7 (PMC11405721; doi:10.1038/s41598-024-72281-7)
Supplement: Supplementary file 1 — Supplementary Information. [file 41598_2024_72281_MOESM1_ESM.xlsx]

## Sheet: Table of content
Supplementary Table 1. Summary of data sources.
Supplementary Table 2: Genetic instruments for plasma proteins.
Supplementary Table 3. Mendelian randomization analysis of associations of the GWAS from Codd V with cis-pQTL in discovery stage.
Supplementary Table 4. Mendelian randomization analysis of associations of the GWAS from KESSLER M with cis-pQTL in replication stage.
Supplementary Table 5. Colocalization analysis of plasma proteins and TL.
Supplementary Table 6.Summary-data-based Mendelian randomization analysis of associations of plasma proteins and TL.
Supplementary Table 7: Druggability of proteins potentially causally associated with TL.
Supplementary Table 8：Phenotypes used for phenome-wide MR.
Supplementary Table 9: Phenome-wide MR results for plasma MAX.
Supplementary Table 10: Phenome-wide MR results for plasma PSMB1.
Supplementary Table 11: Phenome-wide MR results for plasma APOE.
Supplementary Table 12: Phenome-wide MR results for plasma RALY.
Supplementary Table 13: Phenome-wide MR results for plasma SPRED2.

## Sheet: S1
Supplementary Table 1. Summary of data sources.
Exposure/Outcome	Consortium/First author	Sample size	Pubmed ID/Web source
circulating proteins	Ferkingstad E	35559	34857953
	Sun B	54219	37794186
Telomere length	Codd V	472174	34611362
	KESSLER M D	418401	36450978

## Sheet: S2
Supplementary Table 2: Genetic instruments for plasma proteins.
Protein	Study	N	SNP	Chr	Pos	Effect allele	Other allele	Eaf	Beta	Se	P	R2	R2_sum	F
A1BG	decode	35158	rs16988659	19	58329484	T	C	0.04785	-0.7365	0.015775	1e-200	0.0494268	0.0838487	1828
A1BG	decode	35157	rs62114673	19	58578696	A	G	0.01318	-0.4611	0.035905	9.49e-38	0.00553062	0.0838487	195.51
A1BG	decode	35165	rs57990162	19	57746021	T	G	0.1303	-0.1503	0.012311	2.79e-34	0.0051199	0.0838487	180.958
A1BG	decode	35165	rs12608549	19	57651769	T	C	0.01271	-0.4388	0.036112	5.67e-34	0.0048323	0.0838487	170.743
A1BG	decode	35169	rs11669412	19	57432752	C	T	0.01502	-0.3299	0.033693	1.23e-22	0.00322027	0.0838487	113.613
A1BG	decode	35165	rs12977592	19	58449689	G	C	0.22783	0.0933	0.009868	3.22e-21	0.00306279	0.0838487	108.028
A1BG	decode	35170	rs117807508	19	57382697	A	G	0.04521	-0.15	0.019888	4.62e-14	0.00194247	0.0838487	68.4458
A1BG	decode	35167	rs260441	19	58229804	A	G	0.34192	0.0645	0.008765	1.85e-13	0.0018722	0.0838487	65.9595
A1BG	decode	35169	rs77780688	19	57533660	G	A	0.03766	-0.1504	0.021768	4.87e-12	0.00163959	0.0838487	57.7541
A1BG	decode	35159	rs4801551	19	58055386	G	C	0.57528	-0.0514	0.008426	1.06e-09	0.00129104	0.0838487	45.4476
A1BG	decode	35167	rs260481	19	58237264	G	A	0.2033	-0.063	0.010329	1.07e-09	0.00128571	0.0838487	45.2702
A1BG	decode	35160	rs73570604	19	58299461	T	G	0.01888	-0.1803	0.030159	2.26e-09	0.00120433	0.0838487	42.3929
A1BG	decode	35159	rs4368258	19	58056687	C	T	0.58408	-0.0508	0.008538	2.68e-09	0.00125383	0.0838487	44.1363
A1BG	decode	35165	rs73940129	19	57655804	A	G	0.09661	0.0799	0.014058	1.32e-08	0.00111435	0.0838487	39.2275
A1BG	decode	35164	rs116932077	19	57914560	T	C	0.01194	-0.2112	0.037893	2.5e-08	0.00105246	0.0838487	37.0456
A4GALT	decode	35374	rs2143919	22	42718034	C	G	0.56907	-0.2529	0.008053	1e-200	0.031369	0.0694159	1145.52
A4GALT	decode	35374	rs6002947	22	42758736	A	G	0.21542	0.1769	0.009757	1.84e-73	0.0105781	0.0694159	378.17
A4GALT	decode	35374	rs137139	22	42628404	T	C	0.66837	0.1156	0.008534	8.32e-42	0.00592402	0.0694159	210.793
A4GALT	decode	35374	rs118135116	22	43064863	A	T	0.03412	-0.2235	0.022146	5.99e-24	0.00329243	0.0694159	116.845
A4GALT	decode	35374	rs74444868	22	42789248	T	C	0.11816	-0.1124	0.012373	1.05e-19	0.00263283	0.0694159	93.3743
A4GALT	decode	35371	rs6002747	22	42478625	A	G	0.58752	0.0604	0.008217	1.97e-13	0.00176819	0.0694159	62.65
A4GALT	decode	35372	rs4988421	22	43124845	C	T	0.01362	-0.248	0.035033	1.45e-12	0.00165255	0.0694159	58.5475
A4GALT	decode	35374	rs10854758	22	43070435	A	G	0.02162	-0.1867	0.02821	3.64e-11	0.00147463	0.0694159	52.2375
A4GALT	decode	35375	rs147903635	22	42413607	T	C	0.04234	0.1316	0.020245	8.02e-11	0.00140444	0.0694159	49.7492
A4GALT	decode	35368	rs28760421	22	43500805	A	G	0.62362	-0.0539	0.008313	8.95e-11	0.00136381	0.0694159	48.2984
A4GALT	decode	35376	rs135091	22	42666334	C	T	0.89548	0.0832	0.013106	2.18e-10	0.00129578	0.0694159	45.8965
A4GALT	decode	35371	rs53724	22	43251948	G	A	0.32234	-0.0531	0.008617	7.16e-10	0.00123181	0.0694159	43.6218
A4GALT	decode	35373	rs9612008	22	43103138	A	G	0.43266	0.0485	0.008165	2.85e-09	0.00115479	0.0694159	40.8934
A4GALT	decode	35370	rs118162361	22	43173374	A	G	0.05955	-0.0996	0.016869	3.54e-09	0.00111113	0.0694159	39.3423
A4GALT	decode	35374	rs139516732	22	42680759	C	G	0.02339	-0.1581	0.027057	5.12e-09	0.00114194	0.0694159	40.4391
A4GALT	decode	35370	rs5759247	22	43273793	A	G	0.92366	-0.0856	0.015349	2.45e-08	0.00103334	0.0694159	36.5849
A4GALT	decode	35378	rs34071114	22	42000886	T	C	0.0533	0.0989	0.018048	4.26e-08	0.000987102	0.0694159	34.9542
A4GNT	decode	35350	rs2251550	3	138140323	G	A	0.69937	-0.0651	0.008527	2.27e-14	0.0017821	0.0017821	63.106
AAMDC	ukb-ppp	33042	rs12420408	11	76828067	G	T	0.192027	-0.0621414	0.00982319	2.52e-10	0.00119826	0.271509	39.638
AAMDC	ukb-ppp	33042	rs11607721	11	76881988	T	C	0.280721	-0.166215	0.00860016	3.19e-83	0.0111569	0.271509	372.782
AAMDC	ukb-ppp	33042	rs112420693	11	77035853	G	A	0.0734175	0.116699	0.0169826	6.34e-12	0.00185288	0.271509	61.3329
AAMDC	ukb-ppp	33042	rs12272962	11	77261584	A	C	0.0816933	0.156038	0.0140374	1.05e-28	0.00365313	0.271509	121.142
AAMDC	ukb-ppp	33042	rs75234264	11	77272176	A	T	0.0661734	0.117831	0.015225	1e-14	0.00171593	0.271509	56.7917
AAMDC	ukb-ppp	33042	rs78194335	11	77389769	C	T	0.0467928	0.122151	0.0182794	2.35e-11	0.00133104	0.271509	44.0361
AAMDC	ukb-ppp	33042	rs66472445	11	77408426	C	T	0.104954	-1.05301	0.012382	1e-200	0.208324	0.271509	8694.25
AAMDC	ukb-ppp	33042	rs61900163	11	77463228	T	C	0.073892	0.161738	0.0147213	4.43e-28	0.00358025	0.271509	118.716
AAMDC	ukb-ppp	33042	rs11237286	11	77473409	C	T	0.0235213	0.157975	0.0254051	5.03e-10	0.00114639	0.271509	37.9201
AAMDC	ukb-ppp	33042	rs116945460	11	77474509	C	G	0.0420847	0.13444	0.0191776	2.38e-12	0.00145726	0.271509	48.2183
AAMDC	ukb-ppp	33042	rs72949667	11	77487605	C	T	0.036068	0.183614	0.0206326	5.62e-19	0.00234428	0.271509	77.6371
AAMDC	ukb-ppp	33042	rs71469599	11	77664698	T	C	0.064519	0.120841	0.0155064	6.54e-15	0.00176271	0.271509	58.3428
AAMDC	ukb-ppp	33042	rs10793275	11	77744525	G	C	0.373838	0.148666	0.00803358	1.86e-76	0.0103472	0.271509	345.446
AAMDC	ukb-ppp	33042	rs112272550	11	77940327	G	A	0.0300829	-0.180559	0.0221475	3.56e-16	0.00190249	0.271509	62.9781
AAMDC	ukb-ppp	33042	rs12420037	11	78155778	C	A	0.0410395	-0.269827	0.0205071	1.54e-39	0.00573065	0.271509	190.432
AAMDC	ukb-ppp	33042	rs12277887	11	78215484	G	T	0.0107051	-0.355891	0.0444177	1.13e-15	0.00268275	0.271509	88.8766
AAMDC	ukb-ppp	33042	rs117243587	11	78230583	C	G	0.0152836	-0.200996	0.0309944	8.88e-11	0.00121602	0.271509	40.2263
AAMDC	ukb-ppp	33042	rs77047647	11	78362125	A	G	0.0734888	0.0864562	0.0144727	2.32e-09	0.00101787	0.271509	33.6648
AAMDC	ukb-ppp	33042	rs565001335	11	78393007	T	G	0.0553534	-0.238521	0.0191703	1.54e-35	0.00594973	0.271509	197.756
AAMDC	ukb-ppp	33042	rs2852253	11	78721345	T	C	0.408363	-0.0554638	0.00775484	8.54e-13	0.00148645	0.271509	49.1855
AAMDC	ukb-ppp	33042	rs1942883	11	78821660	A	G	0.0191069	-0.209981	0.0281477	8.65e-14	0.00165273	0.271509	54.6966
AASDHPPT	decode	35359	rs11211830	11	106631214	T	C	0.18282	0.0588	0.010533	2.37e-08	0.00103306	0.00103306	36.5637
ABHD10	decode	35357	rs13091880	3	111927205	T	C	0.61451	0.0481	0.008129	3.28e-09	0.00109613	0.00109613	38.7962
ABHD14B	ukb-ppp	33375	rs113284266	3	51134308	T	C	0.0157488	-0.41661	0.0318264	3.75e-39	0.00538075	0.0440969	180.543
ABHD14B	ukb-ppp	33375	rs113896921	3	51821181	C	T	0.286044	-0.0688653	0.00849409	5.17e-16	0.00193702	0.0440969	64.7698
ABHD14B	ukb-ppp	33375	rs190682742	3	52087012	T	C	0.0110262	-1.23987	0.0362523	1e-200	0.0335269	0.0440969	1157.71
ABHD14B	ukb-ppp	33375	rs114665416	3	52331814	A	G	0.0152659	-0.280219	0.0307367	7.74e-20	0.00236084	0.0440969	78.9748
ABHD14B	ukb-ppp	33375	rs2336160	3	52950721	A	C	0.763403	0.0496744	0.00888053	2.22e-08	0.000891371	0.0440969	29.7743
ABLIM3	decode	35354	rs114464628	5	149154161	A	G	0.0443	-0.2726	0.019185	8.05e-46	0.00629227	0.00721006	223.853
ABLIM3	decode	35354	rs2963495	5	149216812	T	G	0.47442	-0.0429	0.007848	4.6e-08	0.000917797	0.00721006	32.4757
ABO	decode	35371	rs549331	9	133259791	G	C	0.29708	-0.4899	0.00525	1e-200	0.100236	0.561499	3940.2
ABO	decode	35364	rs36084164	9	133492414	A	G	0.03813	0.7528	0.021805	1e-200	0.0415693	0.561499	1533.73
ABO	decode	35366	rs7033492	9	133165599	C	T	0.4994	0.2707	0.008423	1e-200	0.0366392	0.561499	1344.99
ABO	decode	35364	rs79918022	9	133493082	T	G	0.0653	0.5281	0.017222	1e-200	0.0340446	0.561499	1246.31
ABO	decode	35372	rs592514	9	133444720	T	A	0.16368	-0.3353	0.011495	4.69e-187	0.0307798	0.561499	1123.25
ABO	decode	35372	rs590285	9	133111369	G	C	0.23956	0.2364	0.009969	2.54e-124	0.0203612	0.561499	735.145
ABO	decode	35364	rs7389525	9	133503206	T	G	0.12529	-0.3013	0.012815	3.14e-122	0.019898	0.561499	717.917
ABO	decode	35367	rs117682281	9	132988780	G	A	0.02033	0.699	0.030052	1.13e-119	0.0194626	0.561499	701.958
ABO	decode	35369	rs146564940	9	133218761	A	G	0.01128	0.8983	0.03987	2.06e-112	0.0179993	0.561499	648.249
ABO	decode	35369	rs117630211	9	133666973	G	A	0.02612	0.6004	0.027217	7.67e-108	0.0183396	0.561499	660.734
ABO	decode	35372	rs150258577	9	133086637	T	C	0.01647	0.6822	0.033921	5.86e-90	0.0150777	0.561499	541.462
ABO	decode	35360	rs55710199	9	133511283	T	C	0.01981	0.5611	0.030746	2.09e-74	0.0122266	0.561499	437.659
ABO	decode	35361	rs55750924	9	133540399	A	G	0.09905	-0.2496	0.014495	1.88e-66	0.0111192	0.561499	397.585
ABO	decode	35373	rs306539	9	132649377	T	C	0.72301	-0.1515	0.009607	5.05e-56	0.00919313	0.561499	328.187
ABO	decode	35372	rs640502	9	133087012	A	G	0.70344	0.1425	0.009347	1.74e-52	0.00847226	0.561499	302.224
ABO	decode	35369	rs129902	9	133687086	C	G	0.19973	0.1585	0.010678	7.71e-50	0.00803098	0.561499	286.331
ABO	decode	35371	rs117310165	9	132746750	A	G	0.02065	0.4501	0.030339	8.64e-50	0.00819419	0.561499	292.215
ABO	decode	35370	rs3025335	9	133603376	A	T	0.17379	-0.1646	0.011251	1.81e-48	0.00778045	0.561499	277.337
ABO	decode	35373	rs2519082	9	132809622	G	A	0.98227	-0.4497	0.031698	1.1e-45	0.00704394	0.561499	250.919
ABO	decode	35369	rs116960840	9	133929054	T	G	0.01897	0.4211	0.030966	4.07e-42	0.00660009	0.561499	234.976
ABO	decode	35370	rs150730585	9	133874854	A	G	0.01837	0.4212	0.032616	3.76e-38	0.00639829	0.561499	227.752
ABO	decode	35367	rs114968084	9	133147567	A	G	0.03399	-0.3034	0.023745	2.2e-37	0.00604497	0.561499	215.08
ABO	decode	35369	rs148330483	9	133180316	A	C	0.02344	-0.3479	0.028452	2.21e-34	0.00554109	0.561499	197.064
ABO	decode	35369	rs998990	9	133924260	A	G	0.19679	0.1308	0.010781	7.13e-34	0.00540851	0.561499	192.323
ABO	decode	35372	rs113103047	9	132462779	A	G	0.08391	-0.1814	0.01553	1.6e-31	0.0050589	0.561499	179.843
ABO	decode	35361	rs139393841	9	134257387	T	C	0.01121	0.4394	0.039183	3.47e-29	0.00428016	0.561499	151.993
ABO	decode	35365	rs72779222	9	133482710	C	T	0.05045	-0.2209	0.020015	2.55e-28	0.0046752	0.561499	166.106
ABO	decode	35369	rs2905174	9	133012468	T	C	0.72598	-0.1043	0.009591	1.52e-27	0.00432818	0.561499	153.74
ABO	decode	35367	rs36093130	9	134041864	G	T	0.01612	0.3709	0.03413	1.65e-27	0.00436366	0.561499	154.997
ABO	decode	35364	rs3827664	9	132985422	C	G	0.39271	-0.0945	0.008732	2.71e-27	0.00425953	0.561499	151.27
ABO	decode	35369	rs149078687	9	132277190	A	G	0.02346	0.3031	0.028329	1.03e-26	0.0042094	0.561499	149.503
ABO	decode	35360	rs117362891	9	133513472	T	C	0.01452	-0.3783	0.035781	3.99e-26	0.0040956	0.561499	145.408
ABO	decode	35372	rs145663061	9	133028871	C	A	0.01754	-0.3317	0.032522	2e-24	0.00379197	0.561499	134.633
ABO	decode	35373	rs72759425	9	132854489	A	G	0.01569	0.3531	0.03464	2.12e-24	0.00385106	0.561499	136.742
ABO	decode	35371	rs1800867	9	133332023	A	G	0.02215	-0.2921	0.029673	7.27e-23	0.00369606	0.561499	131.211
ABO	decode	35370	rs118167234	9	133639513	C	A	0.02244	0.2817	0.029278	6.49e-22	0.00348153	0.561499	123.565
ABO	decode	35369	rs112874295	9	133176885	T	C	0.01714	-0.3172	0.033177	1.17e-21	0.00338999	0.561499	120.302
ABO	decode	35372	rs58476421	9	132590152	T	C	0.01498	0.3449	0.036217	1.68e-21	0.00351053	0.561499	124.605
ABO	decode	35367	rs10993806	9	133590627	T	C	0.26093	0.0918	0.009762	5.29e-21	0.00325031	0.561499	115.322
ABO	decode	35367	rs72766607	9	134030696	G	T	0.02567	-0.2471	0.02695	4.79e-20	0.00305427	0.561499	108.345
ABO	decode	35372	rs114717304	9	133784892	T	C	0.04704	-0.1729	0.019982	5.03e-18	0.00268017	0.561499	95.0523
ABO	decode	35361	rs11185695	9	134259660	A	G	0.02043	-0.247	0.030938	1.42e-15	0.0024419	0.561499	86.5545
ABO	decode	35364	rs146343056	9	133494083	G	A	0.01088	-0.3302	0.041395	1.5e-15	0.00234672	0.561499	83.1801
ABO	decode	35370	rs62576492	9	132343321	G	A	0.10899	0.1096	0.013831	2.3e-15	0.00233303	0.561499	82.7076
ABO	decode	35369	rs77507251	9	133220523	A	G	0.01041	-0.3329	0.042072	2.52e-15	0.0022833	0.561499	80.9384
ABO	decode	35370	rs79740039	9	132349370	T	C	0.01964	-0.2435	0.03089	3.2e-15	0.00228326	0.561499	80.9391
ABO	decode	35372	rs2427994	9	133702009	C	T	0.87414	0.1006	0.012783	3.56e-15	0.00222687	0.561499	78.9401
ABO	decode	35371	rs56296048	9	133788429	A	G	0.01639	-0.2644	0.033937	6.66e-15	0.002254	0.561499	79.902
ABO	decode	35367	rs148112448	9	134038401	C	T	0.02499	0.2131	0.027473	8.72e-15	0.00221295	0.561499	78.4347
ABO	decode	35369	rs431743	9	133922850	A	G	0.29937	-0.0715	0.009274	1.26e-14	0.00214456	0.561499	76.0098
ABO	decode	35369	rs6271	9	133657152	T	C	0.05423	-0.1365	0.018633	2.37e-13	0.00191126	0.561499	67.7251
ABO	decode	35369	rs76413010	9	133676237	T	C	0.0156	0.2515	0.036074	3.13e-12	0.00194268	0.561499	68.8406
ABO	decode	35369	rs148878363	9	133672772	G	A	0.0212	-0.2093	0.030271	4.7e-12	0.00181802	0.561499	64.415
ABO	decode	35371	rs306526	9	132724799	A	G	0.71118	-0.0647	0.009448	7.49e-12	0.00171967	0.561499	60.9278
ABO	decode	35369	rs56205329	9	133667068	A	G	0.02527	-0.1863	0.027595	1.47e-11	0.0017098	0.561499	60.5741
ABO	decode	35361	rs7858041	9	134274290	T	C	0.15752	-0.0779	0.011761	3.5e-11	0.00161065	0.561499	57.0427
ABO	decode	35371	rs56233098	9	133778786	A	G	0.06382	-0.1121	0.017544	1.66e-10	0.00150161	0.561499	53.1903
ABO	decode	35372	rs116935908	9	134217565	T	C	0.06706	-0.1089	0.017252	2.75e-10	0.00148389	0.561499	52.5633
ABO	decode	35367	rs143652814	9	133740600	A	G	0.03519	-0.1395	0.023411	2.54e-09	0.00132142	0.561499	46.7937
ABO	decode	35368	rs17148812	9	132234446	G	A	0.09788	0.0842	0.014292	3.83e-09	0.00125202	0.561499	44.3346
ABO	decode	35367	rs10821575	9	134124934	G	A	0.13176	0.0702	0.012636	2.77e-08	0.00112753	0.561499	39.9201
ABO	decode	35366	rs13284344	9	133749583	G	A	0.07188	0.0923	0.016751	3.59e-08	0.0011367	0.561499	40.244
ACAA1	decode	35357	rs2229528	3	38125604	G	A	0.0765	-0.6028	0.012914	1e-200	0.0513422	0.0776243	1913.45
ACAA1	decode	35354	rs80232111	3	38804446	G	A	0.03586	-0.2255	0.022326	5.5e-24	0.0035162	0.0776243	124.743
ACAA1	decode	35357	rs13079586	3	37765436	T	C	0.35619	-0.0852	0.008527	1.66e-23	0.00332927	0.0776243	118.099
ACAA1	decode	35357	rs61489189	3	38160356	T	C	0.04371	-0.1812	0.019819	6.09e-20	0.00274484	0.0776243	97.3109
ACAA1	decode	35359	rs138947816	3	37876112	A	G	0.02523	-0.2294	0.025963	9.95e-19	0.00258843	0.0776243	91.7566
ACAA1	decode	35357	rs9857730	3	38010450	C	T	0.1778	0.088	0.010698	1.94e-16	0.00226415	0.0776243	80.2306
ACAA1	decode	35356	rs28362640	3	39108376	C	G	0.19047	-0.0773	0.010439	1.31e-13	0.00184267	0.0776243	65.2662
ACAA1	decode	35353	rs194709	3	38312649	A	G	0.26482	0.064	0.009251	4.58e-12	0.0015949	0.0776243	56.4715
ACAA1	decode	35358	rs115291590	3	38577760	G	T	0.01402	-0.2431	0.035312	5.8e-12	0.00163386	0.0776243	57.8615
ACAA1	decode	35357	rs112208526	3	37376658	C	T	0.032	-0.1539	0.02309	2.65e-11	0.00146735	0.0776243	51.9543
ACAA1	decode	35355	rs2844420	3	37821643	A	G	0.26476	0.0613	0.009271	3.79e-11	0.00146296	0.0776243	51.7958
ACAA1	decode	35356	rs17810754	3	37107956	T	C	0.09586	-0.0897	0.013858	9.61e-11	0.00139472	0.0776243	49.3779
ACAA1	decode	35357	rs57458156	3	38643480	T	A	0.19596	-0.0643	0.010301	4.31e-10	0.00130286	0.0776243	46.1226
ACAA1	decode	35357	rs6779704	3	38498773	T	A	0.15141	0.0666	0.011386	4.94e-09	0.00113981	0.0776243	40.3438
ACADM	decode	35356	rs11161468	1	75726897	T	C	0.30144	0.2255	0.008613	4.36e-151	0.0214155	0.0259224	773.692
ACADM	decode	35354	rs113987609	1	74784614	C	T	0.01207	0.2342	0.036768	1.89e-10	0.00130809	0.0259224	46.3041
ACADM	decode	35354	rs56320696	1	76064661	G	A	0.19255	-0.0628	0.010122	5.5e-10	0.00122633	0.0259224	43.4066
ACADM	decode	35350	rs113973828	1	76446944	A	G	0.02557	0.1443	0.025185	1.01e-08	0.00103763	0.0259224	36.7164
ACADM	decode	35354	rs181587356	1	75042096	A	T	0.01882	0.1591	0.028915	3.75e-08	0.000934843	0.0259224	33.0795
ACADSB	decode	35382	rs7913063	10	123039167	T	A	0.09324	0.1687	0.013449	4.32e-36	0.00481232	0.00809906	171.083
ACADSB	decode	35382	rs11593582	10	123041939	G	A	0.1109	-0.1291	0.01227	6.9e-26	0.00328673	0.00809906	116.668
ACADVL	decode	35376	rs507506	17	7215003	G	A	0.55807	-0.0482	0.00792	1.16e-09	0.00114595	0.00114595	40.5834
ACAN	decode	35355	rs34949187	15	88843421	A	G	0.16378	-0.1415	0.010752	1.49e-39	0.00548434	0.00894671	194.957
ACAN	decode	35353	rs12441312	15	88710195	C	G	0.20578	0.0872	0.009942	1.78e-18	0.00248546	0.00894671	88.0825
ACAN	decode	35355	rs3817428	15	88872016	G	C	0.28422	0.049	0.008928	4.06e-08	0.000976914	0.00894671	34.5706
ACAP2	decode	35202	rs62285629	3	195469445	A	T	0.23426	-0.0584	0.00934	4.03e-10	0.00122359	0.00122359	43.1231
ACAT1	decode	35356	rs112087419	11	108127399	A	G	0.1911	0.1137	0.01008	1.66e-29	0.00399675	0.00399675	141.868
ACAT2	decode	35390	rs4709375	6	159802586	G	T	0.55223	-0.2581	0.00809	1e-200	0.0329444	0.0504692	1205.55
ACAT2	decode	35389	rs12202367	6	159912847	T	C	0.0401	0.201	0.020508	1.12e-22	0.00311023	0.0504692	110.405
ACAT2	decode	35390	rs9456496	6	160022358	G	A	0.1093	-0.1186	0.013057	1.06e-19	0.00273874	0.0504692	97.1847
ACAT2	decode	35389	rs41272114	6	160585045	T	C	0.05867	0.1377	0.017315	1.83e-15	0.00209438	0.0504692	74.2694
ACAT2	decode	35389	rs1803989	6	160096449	T	C	0.0682	0.1232	0.016224	3.11e-14	0.00192912	0.0504692	68.3976
ACAT2	decode	35390	rs12214416	6	160489485	A	T	0.07584	0.1035	0.015364	1.62e-11	0.00150161	0.0504692	53.2188
ACAT2	decode	35389	rs151149709	6	159906102	C	T	0.03932	0.1328	0.020685	1.36e-10	0.00133235	0.0504692	47.2108
ACAT2	decode	35384	rs62438496	6	159507952	C	T	0.46351	0.0522	0.008168	1.65e-10	0.00135516	0.0504692	48.0135
ACAT2	decode	35367	rs150777522	6	159090839	C	T	0.03628	0.1318	0.021647	1.14e-09	0.00121473	0.0504692	43.0111
ACAT2	decode	35387	rs79601080	6	159858703	G	A	0.01166	0.2221	0.03742	2.93e-09	0.00113693	0.0504692	40.2759
ACAT2	decode	35389	rs551073479	6	160647083	G	T	0.01308	-0.2075	0.03621	1e-08	0.00111162	0.0504692	39.3806
ACBD6	decode	35344	rs74889023	1	180349723	T	C	0.03244	-0.1419	0.023475	1.5e-09	0.00126402	0.00126402	44.7295
ACBD7	decode	35360	rs4748140	10	15073720	G	C	0.45506	-0.0453	0.007899	9.76e-09	0.00101776	0.00101776	36.0225
ACE	decode	35354	rs6504163	17	63468418	T	C	0.57756	-0.4822	0.00614	1e-200	0.113461	0.289355	4524.42
ACE	decode	35356	rs9896864	17	63458947	G	A	0.0179	-1.0387	0.030865	1e-200	0.0379332	0.289355	1393.97
ACE	decode	35354	rs144289679	17	63912127	G	T	0.02372	-0.5491	0.027766	4.81e-87	0.0139644	0.289355	500.661
ACE	decode	35356	rs111725844	17	63720642	T	C	0.06264	0.3298	0.01681	1.07e-85	0.0127729	0.289355	457.416
ACE	decode	35357	rs72841402	17	63428737	A	C	0.07444	-0.3011	0.015514	6.52e-84	0.0124929	0.289355	447.273
ACE	decode	35356	rs35631456	17	63707111	T	C	0.0988	0.2251	0.013775	5e-60	0.00902317	0.289355	321.91
ACE	decode	35357	rs113764358	17	62832983	T	C	0.0557	0.2741	0.018012	2.71e-52	0.00790339	0.289355	281.65
ACE	decode	35352	rs150095719	17	63981702	T	A	0.03625	0.2981	0.022187	3.73e-41	0.00620907	0.289355	220.862
ACE	decode	35357	rs146873596	17	62828828	A	G	0.04825	-0.2332	0.019452	4.09e-33	0.00499468	0.289355	177.473
ACE	decode	35356	rs150376284	17	63527484	A	G	0.03622	0.2584	0.021754	1.54e-32	0.00466167	0.289355	165.581
ACE	decode	35350	rs885633	17	63989907	T	C	0.02908	0.2821	0.023973	5.73e-32	0.0044938	0.289355	159.564
ACE	decode	35357	rs11652994	17	63440974	T	C	0.01631	0.3639	0.032181	1.2e-29	0.00424919	0.289355	150.871
ACE	decode	35358	rs12709419	17	63478323	T	C	0.0262	-0.2983	0.026394	1.29e-29	0.00454054	0.289355	161.268
ACE	decode	35350	rs139554808	17	63987951	A	G	0.03912	0.2438	0.021585	1.39e-29	0.00446854	0.289355	158.663
ACE	decode	35356	rs62073140	17	64147031	A	G	0.01479	0.3582	0.03317	3.49e-27	0.00373919	0.289355	132.692
ACE	decode	35350	rs2017476	17	63990278	C	T	0.01882	0.3235	0.030171	8.01e-27	0.00386498	0.289355	137.149
ACE	decode	35355	rs58862628	17	62791837	T	C	0.21358	0.1037	0.010044	5.45e-25	0.00361246	0.289355	128.174
ACE	decode	35355	rs17563098	17	64210807	T	C	0.08356	0.154	0.015022	1.16e-24	0.00363224	0.289355	128.879
ACE	decode	35352	rs149728963	17	64036873	C	T	0.05661	0.1623	0.01788	1.11e-19	0.00281353	0.289355	99.7389
ACE	decode	35356	rs74999220	17	62626383	A	T	0.03053	0.21	0.023782	1.04e-18	0.00261054	0.289355	92.5345
ACE	decode	35357	rs72839466	17	62900465	T	C	0.02245	-0.2423	0.027583	1.57e-18	0.00257687	0.289355	91.3405
ACE	decode	35354	rs113336518	17	64047849	T	C	0.01487	-0.2962	0.034273	5.51e-18	0.00257042	0.289355	91.1038
ACE	decode	35353	rs78975532	17	64088005	C	T	0.05297	-0.1574	0.018499	1.76e-17	0.00248561	0.289355	88.0878
ACE	decode	35357	rs78446857	17	63253499	A	C	0.01626	0.2708	0.032942	2.03e-16	0.002346	0.289355	83.1379
ACE	decode	35356	rs113639915	17	63531226	T	C	0.02553	0.2154	0.02621	2.06e-16	0.00230856	0.289355	81.8056
ACE	decode	35356	rs79593721	17	64298765	T	C	0.03107	-0.1963	0.02389	2.09e-16	0.00232009	0.289355	82.2151
ACE	decode	35356	rs12952521	17	64241102	T	C	0.04041	0.1698	0.020979	5.78e-16	0.00223604	0.289355	79.2302
ACE	decode	35355	rs2953186	17	62656351	C	T	0.02545	0.193	0.026885	7.04e-13	0.00184772	0.289355	65.4434
ACE	decode	35357	rs188986471	17	63338925	C	T	0.01541	-0.2545	0.035523	7.81e-13	0.00196546	0.289355	69.6256
ACE	decode	35356	rs190886664	17	64278340	A	G	0.01908	0.2065	0.02948	2.47e-12	0.00159618	0.289355	56.5216
ACE	decode	35355	rs34950253	17	62791607	C	T	0.23958	-0.0666	0.009765	9.09e-12	0.00161615	0.289355	57.2284
ACE	decode	35357	rs117632363	17	63318219	C	T	0.01351	-0.2401	0.035303	1.04e-11	0.0015366	0.289355	54.4103
ACE	decode	35355	rs75657327	17	62835805	G	C	0.06522	0.1037	0.016752	6.01e-10	0.00131123	0.289355	46.4167
ACE	decode	35357	rs192516790	17	63075615	G	C	0.01005	-0.2452	0.042548	8.27e-09	0.00119633	0.289355	42.3468
ACHE	ukb-ppp	33187	rs77227535	7	100029435	T	C	0.0137849	0.22564	0.0315643	8.77e-13	0.00138432	0.0778864	46.0024
ACHE	ukb-ppp	33187	rs11760595	7	100160109	C	T	0.105913	-0.158835	0.011792	2.36e-41	0.00477806	0.0778864	159.321
ACHE	ukb-ppp	33187	rs117136190	7	100172259	G	A	0.0141742	-0.205371	0.0335647	9.44e-10	0.00117871	0.0778864	39.1617
ACHE	ukb-ppp	33187	rs61739556	7	100205706	C	G	0.0142717	-0.188245	0.0324409	6.53e-09	0.000997034	0.0778864	33.1196
ACHE	ukb-ppp	33187	rs144851514	7	100233692	T	C	0.036577	0.138944	0.0201208	5e-12	0.00136061	0.0778864	45.2135
ACHE	ukb-ppp	33187	rs112706242	7	100309171	T	C	0.02648	0.179675	0.0233959	1.59e-14	0.00166444	0.0778864	55.3265
ACHE	ukb-ppp	33187	rs117747414	7	100353776	G	A	0.0196175	0.297485	0.0266091	5.12e-29	0.00340408	0.0778864	113.35
ACHE	ukb-ppp	33187	rs142417548	7	100370501	G	T	0.0290768	-0.16704	0.021714	1.44e-14	0.00157544	0.0778864	52.3635
ACHE	ukb-ppp	33187	rs4729615	7	100462332	G	A	0.51175	0.285541	0.00724857	1e-200	0.0407443	0.0778864	1409.53
ACHE	ukb-ppp	33187	rs139222032	7	100529548	G	T	0.0497613	-0.175795	0.016721	7.49e-26	0.00292259	0.0778864	97.2703
ACHE	ukb-ppp	33187	rs62483660	7	100531662	C	T	0.100416	0.253258	0.0119894	4.83e-99	0.0115878	0.0778864	389.049
ACHE	ukb-ppp	33187	rs117751419	7	100615943	A	T	0.0212322	-0.225479	0.0262387	8.45e-18	0.00211308	0.0778864	70.2712
ACHE	ukb-ppp	33187	rs2227678	7	100776294	C	G	0.0485497	0.0936987	0.0171111	4.35e-08	0.000811091	0.0778864	26.9379
ACHE	ukb-ppp	33187	rs868606	7	100922977	C	T	0.0556543	-0.110021	0.0162097	1.14e-11	0.00127236	0.0778864	42.2771
ACHE	ukb-ppp	33187	rs148374877	7	100993449	G	C	0.0115006	0.221731	0.0360556	7.76e-10	0.00111784	0.0778864	37.137
ACHE	ukb-ppp	33187	rs180735198	7	99907719	A	G	0.0334241	0.122816	0.0206392	2.67e-09	0.000974621	0.0778864	32.3743
ACOT13	ukb-ppp	33796	rs9358791	6	24675632	A	T	0.236794	0.0675648	0.00892358	3.69e-14	0.00165	0.00294576	55.8522
ACOT13	ukb-ppp	33796	rs112965562	6	24682397	A	T	0.0153659	-0.206934	0.0311522	3.08e-11	0.00129577	0.00294576	43.8459
ACP1	decode	35304	rs72774510	2	281741	C	T	0.14453	-0.5238	0.007456	1e-200	0.0678459	0.539455	2569.42
ACP1	decode	35321	rs62116661	2	58639	T	C	0.11365	0.5812	0.008232	1e-200	0.0680544	0.539455	2579.13
ACP1	decode	35313	rs80161081	2	226594	T	C	0.03918	0.7288	0.020179	1e-200	0.0399902	0.539455	1470.91
ACP1	decode	35304	rs77927634	2	277314	A	G	0.04468	0.6566	0.019126	1e-200	0.0368039	0.539455	1348.9
ACP1	decode	35321	rs55950583	2	55984	T	C	0.0485	0.6309	0.018433	1e-200	0.0367368	0.539455	1346.99
ACP1	decode	35322	rs72770995	2	13241	C	T	0.09194	-0.4459	0.013968	1e-200	0.0331989	0.539455	1212.85
ACP1	decode	35322	rs114118634	2	95510	G	A	0.02247	0.7442	0.02655	7.05e-173	0.02433	0.539455	880.765
ACP1	decode	35318	rs79003624	2	191395	A	G	0.06425	-0.4556	0.016481	3.36e-168	0.0249592	0.539455	904.022
ACP1	decode	35320	rs7562634	2	75947	A	G	0.05525	-0.4503	0.017795	2.78e-141	0.0211682	0.539455	763.785
ACP1	decode	35298	rs56029071	2	301973	A	G	0.04235	-0.4754	0.020128	2.48e-123	0.0183319	0.539455	659.127
ACP1	decode	35303	rs11674521	2	739558	C	G	0.23864	0.2178	0.00946	2.72e-117	0.0172377	0.539455	619.181
ACP1	decode	35322	rs75554887	2	30703	A	G	0.03188	-0.4488	0.023647	2.53e-80	0.0124332	0.539455	444.67
ACP1	decode	35304	rs140791201	2	268169	A	G	0.01348	0.6703	0.03608	4.81e-77	0.0119499	0.539455	426.957
ACP1	decode	35318	rs143510439	2	196498	A	G	0.0133	0.6879	0.037073	7.4e-77	0.0124199	0.539455	444.137
ACP1	decode	35321	rs59787758	2	101317	G	T	0.02891	-0.4423	0.024187	1.05e-74	0.0109843	0.539455	392.262
ACP1	decode	35303	rs80053773	2	1174797	G	T	0.02155	0.4706	0.028005	2.28e-63	0.00933942	0.539455	332.799
ACP1	decode	35312	rs150785831	2	245689	A	T	0.02292	-0.449	0.027335	1.26e-60	0.00902958	0.539455	321.74
ACP1	decode	35305	rs12476469	2	866307	C	T	0.27408	-0.1491	0.009099	2.43e-60	0.00884609	0.539455	315.081
ACP1	decode	35313	rs144639455	2	226243	C	T	0.02026	-0.4662	0.029448	1.89e-56	0.00862829	0.539455	307.325
ACP1	decode	35302	rs147087795	2	702996	C	T	0.1166	-0.1863	0.012615	2.35e-49	0.00715009	0.539455	254.216
ACP1	decode	35304	rs2685260	2	548043	A	G	0.98161	0.4185	0.029922	1.88e-44	0.00632327	0.539455	224.645
ACP1	decode	35303	rs66663409	2	596888	A	G	0.15331	-0.1512	0.011181	1.15e-41	0.00593511	0.539455	210.766
ACP1	decode	35320	rs144418261	2	182821	T	G	0.01828	-0.3969	0.030049	7.86e-40	0.005654	0.539455	200.824
ACP1	decode	35303	rs141169672	2	743176	G	A	0.01157	0.4946	0.037861	5.32e-39	0.00559522	0.539455	198.628
ACP1	decode	35301	rs138432756	2	350804	A	G	0.02122	0.3654	0.02812	1.32e-38	0.00554623	0.539455	196.868
ACP1	decode	35322	rs116202722	2	16231	A	G	0.01009	0.5391	0.043807	8.38e-35	0.00580571	0.539455	206.255
ACP1	decode	35293	rs144391843	2	317964	C	T	0.01283	-0.3895	0.034303	7.02e-30	0.00384294	0.539455	136.144
ACP1	decode	35303	rs62107452	2	1138698	T	C	0.13937	-0.1298	0.011826	4.99e-28	0.00404171	0.539455	143.255
ACP1	decode	35303	rs147670462	2	581263	G	A	0.01107	0.3007	0.037276	7.21e-16	0.00197975	0.539455	70.0257
ACP1	decode	35300	rs7596047	2	387129	C	T	0.01076	-0.3221	0.040399	1.55e-15	0.00220864	0.539455	78.1332
ACP1	decode	35304	rs1573990	2	555344	C	A	0.08105	0.1169	0.014977	5.93e-15	0.00203565	0.539455	72.0092
ACP1	decode	35304	rs111915240	2	1049909	T	C	0.02286	0.2071	0.027646	6.83e-14	0.00191612	0.539455	67.7728
ACP1	decode	35302	rs6728479	2	654472	G	A	0.06339	0.1175	0.016783	2.54e-12	0.0016394	0.539455	57.9659
ACP1	decode	35304	rs7579663	2	1210977	C	G	0.06383	-0.1124	0.016404	7.28e-12	0.00150988	0.539455	53.3824
ACP1	decode	35303	rs192568475	2	1162006	A	G	0.02788	0.1691	0.024882	1.08e-11	0.00154999	0.539455	54.8013
ACP1	decode	35304	rs62108689	2	1250459	A	C	0.0625	-0.1014	0.016674	1.19e-09	0.00120492	0.539455	42.5873
ACP1	decode	35302	rs76805170	2	646780	A	G	0.03048	-0.1397	0.023707	3.8e-09	0.00115344	0.539455	40.7634
ACP1	decode	35303	rs112114288	2	1174923	G	A	0.0698	0.0901	0.015872	1.37e-08	0.00105417	0.539455	37.2526
ACP1	decode	35303	rs13393336	2	1092971	A	G	0.02477	0.1454	0.025808	1.76e-08	0.00102139	0.539455	36.093
ACP5	ukb-ppp	33896	rs34243815	19	11324965	T	C	0.0719406	0.0845528	0.0138233	9.55e-10	0.000954632	0.0670397	32.3872
ACP5	ukb-ppp	33896	rs150887309	19	11442760	G	A	0.0157345	-0.273118	0.0298988	6.55e-20	0.00231045	0.0670397	78.4916
ACP5	ukb-ppp	33896	rs75735316	19	11469957	A	G	0.0485308	0.144016	0.0165458	3.2e-18	0.00191542	0.0670397	65.0458
ACP5	ukb-ppp	33896	rs118038330	19	11596039	A	G	0.0229351	-0.152939	0.0265399	8.28e-09	0.00104831	0.0670397	35.5688
ACP5	ukb-ppp	33896	rs35863302	19	11671304	T	C	0.771817	0.174068	0.0085733	1.2e-91	0.0106725	0.0670397	365.635
ACP5	ukb-ppp	33896	rs8105162	19	11730256	G	A	0.474978	0.217251	0.00718417	1e-200	0.0235399	0.0670397	817.096
ACP5	ukb-ppp	33896	rs146622258	19	11778904	C	T	0.0979865	-0.279604	0.012137	1.97e-117	0.0138196	0.0670397	474.966
ACP5	ukb-ppp	33896	rs389786	19	11817095	C	T	0.0192047	-0.259843	0.0274634	3.04e-21	0.00254354	0.0670397	86.4305
ACP5	ukb-ppp	33896	rs35893594	19	12248233	T	C	0.0309919	0.143366	0.0205932	3.36e-12	0.00123452	0.0670397	41.8945
ACP5	ukb-ppp	33896	rs148707150	19	12289806	G	A	0.0225603	0.217416	0.0245343	7.88e-19	0.00208472	0.0670397	70.8071
ACP5	ukb-ppp	33896	rs143575948	19	12308352	T	C	0.0402791	0.153305	0.0190016	7.14e-16	0.00181705	0.0670397	61.6993
ACP5	ukb-ppp	33896	rs141819951	19	12367145	C	T	0.0551025	-0.221286	0.0159225	6.54e-44	0.0050991	0.0670397	173.715
ACP6	decode	35359	rs77650336	1	147624704	T	C	0.02856	-1.5212	0.016908	1e-200	0.128403	0.49652	5208.79
ACP6	decode	35360	rs116430961	1	147840382	C	T	0.02667	-1.2562	0.017264	1e-200	0.0819277	0.49652	3155.31
ACP6	decode	35358	rs11804045	1	147689656	A	G	0.06234	-0.6184	0.017282	1e-200	0.0447076	0.49652	1654.66
ACP6	decode	35358	rs116523799	1	147604923	C	T	0.93663	0.5532	0.017264	1e-200	0.0363284	0.49652	1332.85
ACP6	decode	35359	rs61754125	1	147620306	A	G	0.03906	-0.6578	0.022262	6.96e-192	0.0324823	0.49652	1187.03
ACP6	decode	35357	rs202051594	1	147327330	T	C	0.0173	-0.7665	0.032202	3.1e-125	0.0199766	0.49652	720.669
ACP6	decode	35358	rs10494246	1	147676188	C	T	0.04165	0.4882	0.021719	6.85e-112	0.0190268	0.49652	685.758
ACP6	decode	35358	rs75975267	1	147685492	A	G	0.01847	-0.6204	0.030517	7.05e-92	0.0139555	0.49652	500.392
ACP6	decode	35341	rs11240087	1	147027281	T	C	0.31658	0.1843	0.009202	3.08e-89	0.0146978	0.49652	527.153
ACP6	decode	35360	rs10458586	1	147815982	C	G	0.31236	0.169	0.009195	1.89e-75	0.0122693	0.49652	439.207
ACP6	decode	35358	rs150956916	1	147250414	A	G	0.01098	-0.721	0.042389	7.05e-65	0.0112904	0.49652	403.74
ACP6	decode	35359	rs12133943	1	147623280	G	C	0.10034	0.2351	0.014076	1.27e-62	0.00997902	0.49652	356.384
ACP6	decode	35360	rs146043977	1	147866043	A	G	0.02156	0.4666	0.030178	6.32e-54	0.00918549	0.49652	327.792
ACP6	decode	35347	rs515565	1	148353420	T	C	0.07059	0.2303	0.016457	1.71e-44	0.00695934	0.49652	247.702
ACP6	decode	35358	rs79849438	1	147640666	G	A	0.03094	0.3132	0.024701	7.68e-37	0.00588226	0.49652	209.204
ACP6	decode	35358	rs60322015	1	147691507	T	A	0.02389	0.3335	0.028061	1.42e-32	0.00518724	0.49652	184.356
ACP6	decode	35358	rs2352867	1	147741033	T	C	0.02071	0.3527	0.029994	6.36e-32	0.00504583	0.49652	179.305
ACP6	decode	35358	rs74853490	1	147740954	A	G	0.04464	0.2414	0.020904	7.57e-31	0.00497045	0.49652	176.613
ACP6	decode	35358	rs182554970	1	147707133	C	T	0.02528	0.3006	0.026998	8.57e-29	0.00445312	0.49652	158.149
ACP6	decode	35358	rs75596143	1	147271648	T	C	0.0173	-0.3597	0.032682	3.57e-28	0.00439924	0.49652	156.227
ACP6	decode	35351	rs141136016	1	148328024	T	C	0.03616	-0.2285	0.023216	7.4e-23	0.00363945	0.49652	129.121
ACP6	decode	35358	rs79387312	1	147183421	T	C	0.01147	-0.3767	0.039172	6.8e-22	0.00321792	0.49652	114.14
ACP6	decode	35359	rs80030090	1	147900940	T	C	0.04083	0.19	0.021712	2.12e-18	0.00282756	0.49652	100.258
ACP6	decode	35358	rs78473820	1	147128419	G	A	0.01664	0.2948	0.034328	8.87e-18	0.00284414	0.49652	100.844
ACP6	decode	35345	rs587767552	1	148372980	C	A	0.19549	0.0912	0.010775	2.59e-17	0.00261623	0.49652	92.7079
ACP6	decode	35358	rs76891200	1	147421978	T	C	0.02161	0.2416	0.028935	6.84e-17	0.00246826	0.49652	87.4837
ACP6	decode	35358	rs149516892	1	147111171	G	A	0.01653	0.239	0.033473	9.33e-13	0.00185721	0.49652	65.7855
ACP6	decode	35354	rs587761445	1	148067722	T	C	0.05501	-0.134	0.019109	2.35e-12	0.00186685	0.49652	66.1202
ACP6	decode	35358	rs73004009	1	147418207	T	C	0.01522	0.2188	0.034604	2.57e-10	0.00143509	0.49652	50.8119
ACP6	decode	35358	rs72706471	1	147150750	A	G	0.01076	0.2638	0.042255	4.29e-10	0.00148147	0.49652	52.4566
ACP6	decode	35358	rs140555192	1	147265881	T	C	0.01569	0.192	0.034148	1.88e-08	0.00113864	0.49652	40.3037
ACRBP	ukb-ppp	33777	rs7973027	12	6688973	A	C	0.685014	-0.0722279	0.00815405	8.15e-19	0.00225129	0.0163344	76.2088
ACRBP	ukb-ppp	33777	rs7959658	12	6754191	G	A	0.361059	0.160696	0.00782974	1.32e-93	0.0119146	0.0163344	407.268
ACRBP	ukb-ppp	33777	rs35247189	12	6857898	A	C	0.23488	-0.0505537	0.00890615	1.38e-08	0.000918568	0.0163344	31.0532
ACRBP	ukb-ppp	33777	rs7967888	12	6897239	G	A	0.0751083	0.094852	0.0144793	5.72e-11	0.00124998	0.0163344	42.2708
ACRV1	ukb-ppp	32981	rs77322490	11	125701344	T	C	0.189053	0.0657608	0.00628231	1.22e-25	0.00132599	0.00132599	43.7879
ACSF2	decode	35363	rs55772291	17	50430614	A	G	0.12792	-0.0665	0.011898	2.28e-08	0.000986661	0.000986661	34.9238
ACVRL1	ukb-ppp	33372	rs117275373	12	51794686	A	G	0.121411	-0.0633585	0.011159	1.36e-08	0.000856414	0.0723134	28.603
ACVRL1	ukb-ppp	33372	rs117723520	12	52003177	T	C	0.0579163	0.150469	0.0160672	7.6e-21	0.00247067	0.0723134	82.6504
ACVRL1	ukb-ppp	33372	rs551276921	12	52242193	T	C	0.0107339	0.260097	0.0377295	5.44e-12	0.00143672	0.0723134	48.0122
ACVRL1	ukb-ppp	33372	rs113598855	12	52289255	C	T	0.0464911	-0.142054	0.0171509	1.21e-16	0.00178909	0.0723134	59.8088
ACVRL1	ukb-ppp	33372	rs73111518	12	52299538	C	A	0.0276636	-0.187494	0.022468	7.13e-17	0.00189117	0.0723134	63.2278
ACVRL1	ukb-ppp	33372	rs76782411	12	52302869	C	T	0.068995	0.558607	0.0142023	1e-200	0.0400878	0.0723134	1393.6
ACVRL1	ukb-ppp	33372	rs150466281	12	52308674	A	T	0.087837	0.164848	0.0127939	5.47e-38	0.00435459	0.0723134	145.948
ACVRL1	ukb-ppp	33372	rs2277383	12	52314388	G	T	0.112604	-0.240388	0.0114068	1.37e-98	0.0115485	0.0723134	389.877
ACVRL1	ukb-ppp	33372	rs77122453	12	52338013	G	A	0.0125278	0.438773	0.0328491	1.08e-40	0.00476332	0.0723134	159.713
ACVRL1	ukb-ppp	33372	rs2684333	12	52350855	T	C	0.968333	0.139261	0.0209192	2.79e-11	0.00118938	0.0723134	39.7369
ACVRL1	ukb-ppp	33372	rs7313454	12	52480182	A	G	0.503147	-0.0620616	0.00740143	5.07e-17	0.00192574	0.0723134	64.3861
ACY1	decode	35336	rs148804382	3	52078217	A	C	0.01318	-0.8196	0.036326	1.01e-112	0.0174738	0.0262104	628.4
ACY1	decode	35352	rs116423614	3	52523429	A	G	0.02776	-0.2521	0.025312	2.29e-23	0.00343059	0.0262104	121.689
ACY1	decode	35351	rs149827784	3	52896787	A	G	0.03374	-0.1991	0.022872	3.18e-18	0.00258471	0.0262104	91.6036
ACY1	decode	35341	rs7633708	3	51343768	G	A	0.83567	0.0747	0.011277	3.49e-11	0.00153258	0.0262104	54.2429
ACY1	decode	35341	rs185199659	3	51204933	A	G	0.12234	-0.0744	0.012661	4.2e-09	0.0011887	0.0262104	42.0573
ACY3	ukb-ppp	32862	rs117905790	11	66711195	A	C	0.10045	-0.0837641	0.012607	3.05e-11	0.00126801	0.0613856	41.7196
ACY3	ukb-ppp	32862	rs117574517	11	66748997	A	C	0.0153653	-0.209549	0.0326577	1.39e-10	0.00132867	0.0613856	43.7182
ACY3	ukb-ppp	32862	rs117400987	11	66875648	T	G	0.0176648	0.24871	0.0285855	3.3e-18	0.00214677	0.0613856	70.6945
ACY3	ukb-ppp	32862	rs117361885	11	67277988	T	C	0.0183342	-0.168676	0.0279662	1.63e-09	0.00102415	0.0613856	33.688
ACY3	ukb-ppp	32862	rs61889872	11	67283606	A	G	0.0276906	-0.206173	0.0232807	8.3e-19	0.00228892	0.0613856	75.3864
ACY3	ukb-ppp	32862	rs112695863	11	67344778	C	G	0.0181025	-0.195124	0.0294892	3.67e-11	0.00135349	0.0613856	44.5361
ACY3	ukb-ppp	32862	rs117945503	11	67385975	T	C	0.0170645	-0.390661	0.0293715	2.29e-40	0.00511975	0.0613856	169.101
ACY3	ukb-ppp	32862	rs7931284	11	67386798	A	G	0.326759	0.26047	0.00806328	1e-200	0.0298499	0.0613856	1011.05
ACY3	ukb-ppp	32862	rs2509717	11	67416375	C	T	0.0959488	0.235814	0.0129485	4.17e-74	0.00964721	0.0613856	320.095
ACY3	ukb-ppp	32862	rs10750803	11	67501915	T	C	0.361976	-0.075989	0.00799767	2.07e-21	0.00266716	0.0613856	87.8771
ACY3	ukb-ppp	32862	rs140161420	11	67582936	T	A	0.0233215	-0.166198	0.0261915	2.22e-10	0.00125832	0.0613856	41.4004
ACY3	ukb-ppp	32862	rs11227978	11	67583918	A	G	0.950103	-0.154376	0.0191506	7.56e-16	0.00225962	0.0613856	74.4191
ACY3	ukb-ppp	32862	rs35988625	11	67632646	G	A	0.0556822	0.105638	0.0178147	3.03e-09	0.00117356	0.0613856	38.6085
ACYP1	ukb-ppp	33058	rs146373050	14	74764925	T	C	0.0173286	0.186768	0.0297979	3.66e-10	0.00118797	0.0451091	39.3164
ACYP1	ukb-ppp	33058	rs2012627	14	75443103	A	G	0.534537	-0.136109	0.00752247	3.58e-73	0.00921863	0.0451091	307.567
ACYP1	ukb-ppp	33058	rs72734290	14	75519285	T	C	0.0110782	-1.25849	0.0356815	1e-200	0.0347025	0.0451091	1188.36
ACYP2	decode	35338	rs7559380	2	54129660	T	A	0.44987	-0.2198	0.008009	8.44e-166	0.0239132	0.0302615	865.699
ACYP2	decode	35337	rs182727993	2	53803918	T	C	0.03255	-0.1734	0.02267	2.03e-14	0.00189368	0.0302615	67.0403
ACYP2	decode	35337	rs7608414	2	54617858	A	G	0.2522	-0.0693	0.009306	9.56e-14	0.00181145	0.0302615	64.1238
ACYP2	decode	35338	rs190511523	2	53972407	G	C	0.04186	0.1285	0.019567	5.13e-11	0.00132454	0.0302615	46.866
ACYP2	decode	35337	rs116801416	2	54643893	A	G	0.07548	0.0972	0.015331	2.3e-10	0.00131859	0.0302615	46.654
ADA	ukb-ppp	34049	rs4375934	20	43796519	T	C	0.300581	-0.0501901	0.00815973	7.7e-10	0.00105917	0.00105917	36.0997
ADA2	decode	35337	rs12170945	22	17170517	C	G	0.24546	-0.4169	0.007325	1e-200	0.0643809	0.169499	2431.44
ADA2	decode	35338	rs74995475	22	17169585	T	A	0.04886	0.401	0.02091	5.72e-82	0.0149457	0.169499	536.135
ADA2	decode	35319	rs2041144	22	17242284	G	C	0.55617	-0.1671	0.008928	3.62e-78	0.013785	0.169499	493.65
ADA2	decode	35336	rs5748939	22	17195494	T	A	0.13352	-0.2265	0.012982	3.63e-68	0.0118706	0.169499	424.473
ADA2	decode	35339	rs56182528	22	17131394	T	C	0.20041	0.1893	0.01106	1.14e-65	0.0114847	0.169499	410.548
ADA2	decode	35321	rs1860086	22	17244046	C	G	0.43823	-0.1073	0.008888	1.47e-33	0.00566879	0.169499	201.357
ADA2	decode	35331	rs62227285	22	16875750	A	G	0.0742	-0.1802	0.017057	4.34e-26	0.00446129	0.169499	158.319
ADA2	decode	35325	rs183304933	22	17244492	A	G	0.02832	-0.2646	0.026488	1.7e-23	0.00385324	0.169499	136.635
ADA2	decode	35338	rs1541529	22	16965267	T	G	0.08189	-0.1532	0.016134	2.19e-21	0.00352917	0.169499	125.149
ADA2	decode	35338	rs11704768	22	16988668	C	T	0.04473	-0.1957	0.021177	2.44e-20	0.00327293	0.169499	116.032
ADA2	decode	35323	rs758220	22	17261284	C	T	0.94602	-0.1759	0.019572	2.54e-19	0.00316006	0.169499	111.97
ADA2	decode	35332	rs556270733	22	16394422	T	A	0.01055	0.3982	0.045396	1.76e-18	0.00331039	0.169499	117.344
ADA2	decode	35332	rs62221492	22	16467226	A	G	0.11212	0.1204	0.014305	3.87e-17	0.00288616	0.169499	102.263
ADA2	decode	35336	rs142018998	22	16958254	T	C	0.01587	0.2834	0.035565	1.61e-15	0.00250876	0.169499	88.8675
ADA2	decode	35333	rs12172072	22	17103777	C	A	0.02261	-0.2188	0.029515	1.23e-13	0.00211589	0.169499	74.915
ADA2	decode	35336	rs76961251	22	16919702	A	G	0.02296	0.2196	0.029746	1.55e-13	0.00216361	0.169499	76.6147
ADA2	decode	35334	rs73153492	22	17390451	C	T	0.1529	-0.0887	0.012336	6.47e-13	0.00203807	0.169499	72.1562
ADA2	decode	35330	rs73153457	22	17318973	T	C	0.10905	-0.1017	0.0142	7.94e-13	0.00200979	0.169499	71.1449
ADA2	decode	35335	rs117489374	22	16610563	A	G	0.03043	-0.1755	0.026026	1.55e-11	0.00181746	0.169499	64.3333
ADA2	decode	35325	rs3020745	22	16690835	T	C	0.63543	-0.061	0.009255	4.38e-11	0.001724	0.169499	61.0022
ADA2	decode	35338	rs2041942	22	17498704	G	A	0.06287	-0.1164	0.01812	1.33e-10	0.00159654	0.169499	56.5055
ADA2	decode	35342	rs71328216	22	17550925	A	G	0.07429	-0.1072	0.017044	3.18e-10	0.00158061	0.169499	55.9472
ADA2	decode	35331	rs117743589	22	16891365	T	C	0.09219	0.0915	0.015347	2.49e-09	0.00140136	0.169499	49.5783
ADA2	decode	35338	rs117907128	22	17115647	C	G	0.01014	0.27	0.046348	5.69e-09	0.00146342	0.169499	51.7872
ADA2	decode	35341	rs2072467	22	16808098	C	T	0.05975	0.1067	0.018843	1.49e-08	0.00127921	0.169499	45.2637
ADA2	decode	35334	rs73376136	22	16688872	T	C	0.0318	0.1391	0.025493	4.86e-08	0.00119145	0.169499	42.1466
ADAM15	ukb-ppp	33043	rs149481318	1	154645937	C	T	0.0217534	-0.196659	0.0263682	8.77e-14	0.00164601	0.244355	54.4756
ADAM15	ukb-ppp	33043	rs10752606	1	154711080	A	T	0.819208	0.0673008	0.0109347	7.52e-10	0.00134166	0.244355	44.3895
ADAM15	ukb-ppp	33043	rs138960065	1	154715965	T	C	0.0111807	0.269605	0.0382481	1.8e-12	0.00160721	0.244355	53.1892
ADAM15	ukb-ppp	33043	rs141649213	1	154760281	G	C	0.0132493	0.194582	0.0337211	7.91e-09	0.000990001	0.244355	32.743
ADAM15	ukb-ppp	33043	rs12728678	1	154764715	T	C	0.218291	-0.12856	0.00915833	9.19e-45	0.00564057	0.244355	187.427
ADAM15	ukb-ppp	33043	rs1106235	1	154787213	A	G	0.182839	0.057078	0.0104489	4.69e-08	0.000973518	0.244355	32.1974
ADAM15	ukb-ppp	33043	rs11264267	1	154795237	T	C	0.273719	-0.064141	0.00847966	3.91e-14	0.00163573	0.244355	54.1346
ADAM15	ukb-ppp	33043	rs11586348	1	154819359	C	A	0.361117	-0.201718	0.0079101	1.91e-143	0.0187754	0.244355	632.227
ADAM15	ukb-ppp	33043	rs1218583	1	154833978	G	T	0.943965	-0.124933	0.016408	2.65e-14	0.0016512	0.244355	54.6475
ADAM15	ukb-ppp	33043	rs77243303	1	154856891	T	C	0.0161608	0.848054	0.0297363	6.78e-179	0.0228699	0.244355	773.33
ADAM15	ukb-ppp	33043	rs7528548	1	154934665	T	C	0.0219252	0.40676	0.0269387	1.63e-51	0.00709614	0.244355	236.139
ADAM15	ukb-ppp	33043	rs183051150	1	154954466	T	C	0.0137418	-0.508373	0.0337681	3.21e-51	0.00700534	0.244355	233.096
ADAM15	ukb-ppp	33043	rs10796937	1	155017385	A	T	0.612698	0.242228	0.00782568	1e-200	0.0278468	0.244355	946.441
ADAM15	ukb-ppp	33043	rs148063273	1	155099572	T	C	0.0103586	0.921367	0.0391569	2.01e-122	0.017405	0.244355	585.265
ADAM15	ukb-ppp	33043	rs12411216	1	155164480	A	C	0.456045	0.40696	0.0075946	1e-200	0.0821683	0.244355	2957.97
ADAM15	ukb-ppp	33043	rs146349989	1	155383232	G	A	0.0243102	-0.205051	0.0244925	5.67e-17	0.00199459	0.244355	66.035
ADAM15	ukb-ppp	33043	rs534543852	1	155460447	A	T	0.195619	-0.0779018	0.0113028	5.49e-12	0.00190984	0.244355	63.2239
ADAM15	ukb-ppp	33043	rs2025576	1	155848696	A	T	0.418613	0.253213	0.00824776	1e-200	0.031209	0.244355	1064.4
ADAM15	ukb-ppp	33043	rs114346493	1	156028446	T	C	0.0171443	-0.452644	0.0288974	2.67e-55	0.00690483	0.244355	229.729
ADAM15	ukb-ppp	33043	rs79284691	1	156041549	A	G	0.0286899	0.2571	0.02263	6.54e-30	0.00368401	0.244355	122.174
ADAM22	ukb-ppp	33436	rs1636914	7	86952077	C	T	0.732927	-0.106254	0.00855516	2.04e-35	0.00441989	0.139351	148.431
ADAM22	ukb-ppp	33436	rs45605336	7	87102772	A	G	0.0346184	0.278866	0.0206649	1.68e-41	0.00519789	0.139351	174.694
ADAM22	ukb-ppp	33436	rs150717797	7	87111658	C	T	0.01081	0.324024	0.0384973	3.87e-17	0.00224538	0.139351	75.241
ADAM22	ukb-ppp	33436	rs1922242	7	87173667	T	A	0.415381	-0.333013	0.0076905	1e-200	0.0538607	0.139351	1903.29
ADAM22	ukb-ppp	33436	rs149865544	7	87249989	C	A	0.0107586	0.386943	0.0371572	2.15e-25	0.003187	0.139351	106.895
ADAM22	ukb-ppp	33436	rs180816334	7	87255337	G	T	0.0683364	-0.243182	0.0162187	8.05e-51	0.00753016	0.139351	253.673
ADAM22	ukb-ppp	33436	rs13437893	7	87390822	A	G	0.0246503	-0.334151	0.0244464	1.56e-42	0.00536906	0.139351	180.478
ADAM22	ukb-ppp	33436	rs117502888	7	87395755	T	C	0.0108117	-0.243759	0.0364572	2.29e-11	0.00127094	0.139351	42.5466
ADAM22	ukb-ppp	33436	rs76769672	7	87423944	C	A	0.0165213	-0.287595	0.0308545	1.15e-20	0.00268783	0.139351	90.1071
ADAM22	ukb-ppp	33436	rs151045177	7	87568900	C	A	0.0153632	0.211678	0.03244	6.79e-11	0.00135562	0.139351	45.3855
ADAM22	ukb-ppp	33436	rs13243521	7	87712299	C	G	0.0628635	-0.319762	0.0175704	5.27e-74	0.0120472	0.139351	407.697
ADAM22	ukb-ppp	33436	rs10281274	7	87742943	T	C	0.587091	-0.236863	0.00772253	1e-200	0.027201	0.139351	934.866
ADAM22	ukb-ppp	33436	rs75358192	7	87839779	C	T	0.0113631	-0.231763	0.0372401	4.86e-10	0.00120685	0.139351	40.3984
ADAM22	ukb-ppp	33436	rs77468934	7	88052520	A	G	0.0617454	0.145084	0.0156503	1.85e-20	0.0024389	0.139351	81.7416
ADAM22	ukb-ppp	33436	rs73210678	7	88190468	A	G	0.0497772	-0.193576	0.017461	1.46e-28	0.00354478	0.139351	118.938
ADAM22	ukb-ppp	33436	rs2718319	7	88205950	G	A	0.0593817	-0.113191	0.0164508	5.96e-12	0.00143126	0.139351	47.9215
ADAM22	ukb-ppp	33436	rs117055675	7	88258878	G	A	0.0236893	0.15585	0.0254744	9.48e-10	0.00112353	0.139351	37.6063
ADAM22	ukb-ppp	33436	rs137920150	7	88329171	G	A	0.0183893	-0.204196	0.0292402	2.88e-12	0.00150532	0.139351	50.4048
ADAM22	ukb-ppp	33436	rs6415322	7	88334040	C	T	0.850179	-0.0823583	0.0106229	8.98e-15	0.00172794	0.139351	57.8718
ADAM23	decode	35359	rs79288729	2	206628963	T	C	0.06902	0.7447	0.012	1e-200	0.0712702	0.301251	2713.28
ADAM23	decode	35360	rs116360212	2	206612782	A	G	0.02575	-0.8875	0.026135	1e-200	0.0395198	0.301251	1454.83
ADAM23	decode	35360	rs13016266	2	206577541	T	C	0.02903	-0.7438	0.024693	2.5e-199	0.0311886	0.301251	1138.27
ADAM23	decode	35359	rs141950547	2	206516844	T	C	0.02068	-0.8194	0.029176	1.51e-173	0.0271955	0.301251	988.432
ADAM23	decode	35360	rs2859987	2	206265360	G	A	0.57826	0.2027	0.008415	3.32e-128	0.0200404	0.301251	723.078
ADAM23	decode	35360	rs78652356	2	206664962	G	A	0.02483	0.5189	0.026123	8.34e-88	0.0130393	0.301251	467.135
ADAM23	decode	35360	rs77026520	2	206609029	G	A	0.01831	-0.4661	0.030922	2.42e-51	0.00781	0.301251	278.32
ADAM23	decode	35353	rs62172960	2	205706200	T	C	0.01152	-0.543	0.039246	1.55e-43	0.00671506	0.301251	238.989
ADAM23	decode	35359	rs12471147	2	206893129	A	G	0.62082	0.1093	0.008589	4.3e-37	0.00562447	0.301251	199.989
ADAM23	decode	35359	rs12618350	2	206952299	G	C	0.11073	0.1669	0.013397	1.27e-35	0.00548582	0.301251	195.032
ADAM23	decode	35360	rs187016945	2	206770685	A	G	0.01845	-0.3803	0.031268	4.91e-34	0.00523831	0.301251	186.192
ADAM23	decode	35346	rs13005956	2	205800956	C	T	0.77261	-0.1184	0.01001	2.8e-32	0.00492567	0.301251	174.955
ADAM23	decode	35361	rs62189349	2	207522014	T	C	0.04634	-0.2344	0.020069	1.61e-31	0.00485618	0.301251	172.548
ADAM23	decode	35349	rs112051600	2	205883652	T	G	0.03787	0.2547	0.021934	3.59e-31	0.00472734	0.301251	167.891
ADAM23	decode	35359	rs72958352	2	207118421	T	C	0.01037	0.4536	0.042161	5.38e-27	0.00422306	0.301251	149.948
ADAM23	decode	35360	rs16838459	2	206671595	G	A	0.19613	0.1115	0.010552	4.27e-26	0.00392021	0.301251	139.156
ADAM23	decode	35354	rs142061563	2	205744086	T	C	0.01929	-0.31	0.030173	9.23e-25	0.00363602	0.301251	129.01
ADAM23	decode	35360	rs150175599	2	206603283	T	C	0.0243	-0.2687	0.027282	6.94e-23	0.00342364	0.301251	121.469
ADAM23	decode	35361	rs17204696	2	207478697	A	G	0.09598	0.1348	0.014063	9.19e-22	0.00315332	0.301251	111.851
ADAM23	decode	35360	rs41272659	2	206770234	A	G	0.02905	-0.2407	0.025688	7.25e-21	0.00326832	0.301251	115.94
ADAM23	decode	35359	rs141905451	2	206829428	C	T	0.1046	0.124	0.013569	6.33e-20	0.0028802	0.301251	102.129
ADAM23	decode	35368	rs76426527	2	207327983	A	G	0.03248	-0.2041	0.023552	4.47e-18	0.00261814	0.301251	92.836
ADAM23	decode	35365	rs72966214	2	207149586	C	T	0.03138	-0.2082	0.024208	7.94e-18	0.0026351	0.301251	93.4314
ADAM23	decode	35350	rs17478980	2	205911166	T	C	0.02465	0.2255	0.026568	2.11e-17	0.00244512	0.301251	86.642
ADAM23	decode	35364	rs146158641	2	207228953	T	C	0.01379	-0.2956	0.035921	1.89e-16	0.00237669	0.301251	84.2447
ADAM23	decode	35348	rs13427526	2	205825600	G	A	0.10617	0.1059	0.013655	8.8e-15	0.00212853	0.301251	75.3953
ADAM23	decode	35364	rs150555601	2	207127902	G	T	0.02901	0.1914	0.025184	2.96e-14	0.00206384	0.301251	73.1325
ADAM23	decode	35353	rs16837410	2	205543734	G	A	0.02667	-0.1899	0.026182	4.08e-13	0.00187225	0.301251	66.3099
ADAM23	decode	35353	rs2193227	2	205864582	C	A	0.05867	-0.1291	0.017974	6.84e-13	0.00184094	0.301251	65.1992
ADAM23	decode	35348	rs17387557	2	205796978	G	A	0.03827	-0.1531	0.021895	2.7e-12	0.00172541	0.301251	61.0917
ADAM23	decode	35353	rs849567	2	205744540	T	C	0.06906	0.1115	0.016614	1.93e-11	0.00159856	0.301251	56.6011
ADAM23	decode	35352	rs74640687	2	205655455	T	G	0.07548	-0.1056	0.01587	2.85e-11	0.00155635	0.301251	55.1026
ADAM23	decode	35350	rs6706884	2	205931340	G	A	0.54812	0.0539	0.008448	1.77e-10	0.00143915	0.301251	50.9444
ADAM23	decode	35359	rs138650555	2	206860726	G	A	0.03848	0.1306	0.021839	2.23e-09	0.00126215	0.301251	44.6821
ADAM23	decode	35358	rs115353068	2	205960618	C	G	0.04444	0.1186	0.020255	4.76e-09	0.00119462	0.301251	42.2877
ADAM23	decode	35359	rs77059572	2	206713178	C	T	0.02127	-0.1693	0.028962	5.05e-09	0.00119337	0.301251	42.2443
ADAM23	decode	35368	rs6435370	2	207314672	T	C	0.9345	-0.0973	0.01691	8.72e-09	0.00115898	0.301251	41.0361
ADAM9	ukb-ppp	33796	rs10089487	8	38858484	A	G	0.353096	-0.0875627	0.00780332	3.21e-29	0.00350268	0.0149889	118.786
ADAM9	ukb-ppp	33796	rs112392635	8	38923649	G	T	0.0236436	0.206682	0.0250817	1.72e-16	0.00197223	0.0149889	66.7812
ADAM9	ukb-ppp	33796	rs117318607	8	38947274	G	A	0.0221521	0.399152	0.0257817	4.59e-54	0.00690228	0.0149889	234.877
ADAM9	ukb-ppp	33796	rs73608627	8	39113060	T	C	0.177403	-0.0739331	0.00972896	2.98e-14	0.00159535	0.0149889	53.9994
ADAM9	ukb-ppp	33796	rs62510540	8	39381314	A	C	0.0369653	0.119476	0.0218075	4.29e-08	0.00101631	0.0149889	34.3802
ADAMTS13	decode	35372	rs71483208	9	133393697	C	T	0.10368	-0.8478	0.009269	1e-200	0.13359	0.32696	5453.64
ADAMTS13	decode	35372	rs28408693	9	133444646	C	A	0.03946	0.6517	0.021477	1e-200	0.0321957	0.32696	1176.65
ADAMTS13	decode	35371	rs8176730	9	133257138	C	T	0.08842	-0.3387	0.014615	8.16e-119	0.0184929	0.32696	666.4
ADAMTS13	decode	35372	rs7020750	9	132800849	C	G	0.05946	-0.333	0.017833	8.25e-78	0.0124028	0.32696	444.197
ADAMTS13	decode	35369	rs2520001	9	133732987	G	A	0.0222	-0.4724	0.027948	4.28e-64	0.00968842	0.32696	346.002
ADAMTS13	decode	35365	rs571976663	9	133587922	A	G	0.10306	-0.2037	0.01372	7.25e-50	0.00767124	0.32696	273.375
ADAMTS13	decode	35372	rs3124755	9	133373428	C	T	0.92425	-0.2196	0.015955	4.22e-43	0.00675253	0.32696	240.461
ADAMTS13	decode	35366	rs2510257	9	133743547	G	T	0.76136	-0.1304	0.009912	1.59e-39	0.006179	0.32696	219.873
ADAMTS13	decode	35371	rs117993921	9	133131462	T	C	0.02576	-0.3432	0.026395	1.18e-38	0.00591203	0.32696	210.346
ADAMTS13	decode	35370	rs35698328	9	133253725	T	C	0.07754	-0.1995	0.015544	1.05e-37	0.00569363	0.32696	202.525
ADAMTS13	decode	35364	rs11535670	9	133549815	A	G	0.26083	-0.1151	0.009518	1.16e-33	0.00510837	0.32696	181.57
ADAMTS13	decode	35361	rs13302230	9	133539920	A	T	0.2537	0.115	0.0097	2.02e-32	0.00500794	0.32696	177.967
ADAMTS13	decode	35372	rs11791104	9	132576015	T	C	0.02244	-0.319	0.028187	1.08e-29	0.00446455	0.32696	158.619
ADAMTS13	decode	35370	rs56173051	9	132738007	C	T	0.03567	-0.2462	0.022554	9.68e-28	0.00416999	0.32696	148.102
ADAMTS13	decode	35372	rs10901182	9	132520574	C	G	0.09902	-0.1525	0.014086	2.57e-27	0.00414961	0.32696	147.383
ADAMTS13	decode	35367	rs72766607	9	134030696	G	T	0.02567	-0.2805	0.026426	2.55e-26	0.00393575	0.32696	139.738
ADAMTS13	decode	35368	rs62578225	9	132972010	T	C	0.03592	-0.2368	0.022499	6.63e-26	0.00388367	0.32696	137.886
ADAMTS13	decode	35373	rs183516907	9	132951038	T	C	0.03462	-0.2386	0.02297	2.82e-25	0.00380536	0.32696	135.114
ADAMTS13	decode	35367	rs188421457	9	134017710	T	C	0.01966	-0.2975	0.029926	2.76e-23	0.00341165	0.32696	121.066
ADAMTS13	decode	35372	rs36078038	9	133392148	T	C	0.05975	0.171	0.017717	4.83e-22	0.00328552	0.32696	116.592
ADAMTS13	decode	35370	rs10821526	9	133846443	C	T	0.21573	0.0962	0.010163	2.92e-21	0.00313153	0.32696	111.104
ADAMTS13	decode	35368	rs11788137	9	132971771	T	C	0.11351	0.1252	0.013291	4.51e-21	0.00315462	0.32696	111.919
ADAMTS13	decode	35371	rs756774	9	133611775	A	G	0.05483	0.175	0.018618	5.48e-21	0.0031742	0.32696	112.626
ADAMTS13	decode	35368	rs118094162	9	133477730	T	C	0.02777	0.2305	0.025181	5.51e-20	0.00286891	0.32696	101.754
ADAMTS13	decode	35368	rs2073883	9	133888954	T	C	0.20839	0.0902	0.010398	4.16e-18	0.0026843	0.32696	95.1885
ADAMTS13	decode	35367	rs56256724	9	132987176	T	C	0.0543	0.1536	0.018445	8.27e-17	0.00242307	0.32696	85.8999
ADAMTS13	decode	35364	rs11244014	9	133165097	A	G	0.05419	-0.1558	0.018721	8.63e-17	0.00248821	0.32696	88.2077
ADAMTS13	decode	35372	rs28699275	9	133413715	T	C	0.04286	0.1712	0.020811	1.93e-16	0.00240472	0.32696	85.2601
ADAMTS13	decode	35368	rs9409878	9	133669572	C	A	0.26246	-0.0763	0.009532	1.2e-15	0.00225386	0.32696	79.8902
ADAMTS13	decode	35372	rs141668780	9	133059809	C	T	0.03346	-0.1847	0.023127	1.39e-15	0.00220653	0.32696	78.2175
ADAMTS13	decode	35367	rs62577870	9	133971024	G	A	0.23308	0.0751	0.010002	5.98e-14	0.00201635	0.32696	71.4521
ADAMTS13	decode	35370	rs787877	9	132429500	T	C	0.15849	0.0847	0.011513	1.88e-13	0.00191363	0.32696	67.811
ADAMTS13	decode	35366	rs143714449	9	133746108	T	C	0.10125	0.1007	0.01405	7.65e-13	0.00184554	0.32696	65.3863
ADAMTS13	decode	35370	rs1611118	9	133639801	T	C	0.04748	0.1363	0.020149	1.34e-11	0.00168038	0.32696	59.5316
ADAMTS13	decode	35370	rs62576559	9	132425201	T	C	0.03601	0.1516	0.022681	2.33e-11	0.0015956	0.32696	56.5234
ADAMTS13	decode	35368	rs756812	9	133775950	G	C	0.01643	-0.213	0.032542	5.93e-11	0.00146633	0.32696	51.9344
ADAMTS13	decode	35370	rs7860130	9	133623117	A	T	0.49255	-0.052	0.008361	4.98e-10	0.0013517	0.32696	47.8716
ADAMTS13	decode	35362	rs12339718	9	134233180	C	G	0.07275	0.0993	0.016331	1.2e-09	0.00133033	0.32696	47.103
ADAMTS13	decode	35361	rs914852	9	134264896	C	T	0.87168	-0.0758	0.012556	1.57e-09	0.00128535	0.32696	45.507
ADAMTS13	decode	35360	rs9286381	9	133517847	T	C	0.97497	-0.1558	0.026709	5.43e-09	0.00118472	0.32696	41.9391
ADAMTS13	decode	35371	rs56327511	9	133777556	T	C	0.05976	-0.1033	0.01771	5.45e-09	0.00119917	0.32696	42.4643
ADAMTS13	decode	35372	rs76026826	9	132556032	A	G	0.03228	0.139	0.023963	6.6e-09	0.0012071	0.32696	42.7467
ADAMTS13	decode	35365	rs117780326	9	133968348	G	A	0.01243	0.2201	0.038453	1.04e-08	0.00118935	0.32696	42.109
ADAMTS13	decode	35371	rs144296330	9	133791230	A	G	0.09665	-0.0795	0.014246	2.4e-08	0.00110363	0.32696	39.0773
ADAMTS15	ukb-ppp	33533	rs7109513	11	130323805	T	C	0.402778	-0.0587058	0.00773188	3.13e-14	0.00165803	0.00822841	55.6879
ADAMTS15	ukb-ppp	33533	rs73044885	11	130344063	A	G	0.0548853	0.192702	0.0173208	9.43e-29	0.0038525	0.00822841	129.678
ADAMTS15	ukb-ppp	33533	rs1368852	11	130768264	T	C	0.647074	0.0771402	0.00790307	1.66e-22	0.00271787	0.00822841	91.3814
ADAMTS16	ukb-ppp	33043	rs2134180	5	4734171	C	T	0.633645	0.0409184	0.00741351	3.4e-08	0.000777348	0.0259637	25.7043
ADAMTS16	ukb-ppp	33043	rs76131660	5	4883688	T	C	0.098375	-0.111058	0.011814	5.43e-21	0.00218797	0.0259637	72.4511
ADAMTS16	ukb-ppp	33043	rs26880	5	4905892	T	C	0.480866	-0.0461773	0.00730278	2.56e-10	0.00106461	0.0259637	35.2133
ADAMTS16	ukb-ppp	33043	rs40468	5	4982814	G	A	0.338347	-0.122806	0.00745287	5.3e-61	0.00675246	0.0259637	224.625
ADAMTS16	ukb-ppp	33043	rs10056386	5	5128018	A	T	0.32837	0.0455316	0.00756895	1.79e-09	0.000914428	0.0259637	30.2413
ADAMTS16	ukb-ppp	33043	rs11134093	5	5138741	T	C	0.333775	-0.0540855	0.00797448	1.18e-11	0.00130097	0.0259637	43.0413
ADAMTS16	ukb-ppp	33043	rs6555331	5	5154458	C	T	0.454756	0.0804541	0.00713201	1.63e-29	0.00320993	0.0259637	106.401
ADAMTS16	ukb-ppp	33043	rs2913664	5	5265779	G	A	0.270887	-0.0913484	0.00824313	1.54e-28	0.00329621	0.0259637	109.27
ADAMTS16	ukb-ppp	33043	rs16875264	5	5290810	C	T	0.0301308	0.287411	0.0206472	4.78e-44	0.00482793	0.0259637	160.293
ADAMTS16	ukb-ppp	33043	rs34586473	5	5303424	A	G	0.025149	0.131948	0.0226748	5.92e-09	0.000853679	0.0259637	28.2305
ADAMTS16	ukb-ppp	33043	rs1004263	5	5476676	A	G	0.635252	-0.0409777	0.00732493	2.22e-08	0.000778151	0.0259637	25.7309
ADAMTS4	ukb-ppp	32981	rs4656993	1	161176137	G	A	0.585738	-0.118273	0.00765875	8.42e-54	0.00678859	0.00678859	225.411
ADAMTS5	decode	35366	rs2830581	21	26921481	A	G	0.1252	-0.5398	0.010332	1e-200	0.0638277	0.0821809	2411.1
ADAMTS5	decode	35364	rs59317497	21	26597822	C	T	0.03009	-0.2486	0.024098	5.96e-25	0.00360733	0.0821809	128.024
ADAMTS5	decode	35364	rs2830494	21	26779951	C	T	0.17319	0.0969	0.010713	1.5e-19	0.00268909	0.0821809	95.3482
ADAMTS5	decode	35363	rs9978507	21	26855549	C	T	0.38683	-0.0724	0.008355	4.48e-18	0.00248661	0.0821809	88.1483
ADAMTS5	decode	35366	rs467930	21	26226490	A	C	0.02271	-0.2013	0.027991	6.4e-13	0.0017987	0.0821809	63.7238
ADAMTS5	decode	35364	rs8127600	21	26732214	T	C	0.24294	0.0665	0.00946	2.08e-12	0.00162668	0.0821809	57.6164
ADAMTS5	decode	35363	rs142381325	21	26858868	A	G	0.01133	0.2528	0.039238	1.17e-10	0.00143174	0.0821809	50.7005
ADAMTS5	decode	35364	rs74842806	21	26739780	C	A	0.03195	-0.1436	0.022771	2.86e-10	0.00127558	0.0821809	45.1647
ADAMTS5	decode	35367	rs77027926	21	27101511	T	G	0.02702	-0.1558	0.025116	5.54e-10	0.0012763	0.0821809	45.1942
ADAMTS5	decode	35365	rs17684115	21	27233589	A	G	0.03196	-0.1381	0.023893	7.47e-09	0.0011801	0.0821809	41.781
ADAMTS5	decode	35369	rs142629161	21	27961506	C	A	0.01359	-0.1913	0.034428	2.75e-08	0.000981153	0.0821809	34.7345
ADAMTS8	ukb-ppp	33822	rs1783920	11	129797652	G	T	0.0388447	-0.176191	0.0202809	3.7e-18	0.00231805	0.142118	78.5786
ADAMTS8	ukb-ppp	33822	rs146905472	11	129930988	A	G	0.016599	-0.21743	0.0326559	2.77e-11	0.00154341	0.142118	52.2788
ADAMTS8	ukb-ppp	33822	rs149785342	11	130138770	T	C	0.0301269	-0.174308	0.0231042	4.54e-14	0.00177555	0.142118	60.1561
ADAMTS8	ukb-ppp	33822	rs61915097	11	130181017	C	A	0.0174253	0.196527	0.0302896	8.68e-11	0.00132258	0.142118	44.7887
ADAMTS8	ukb-ppp	33822	rs149041086	11	130200305	A	G	0.0272895	-0.316972	0.0241893	3.13e-39	0.00533398	0.142118	181.362
ADAMTS8	ukb-ppp	33822	rs75154862	11	130252563	G	C	0.0504479	0.130121	0.0172051	3.94e-14	0.00162213	0.142118	54.9497
ADAMTS8	ukb-ppp	33822	rs35651461	11	130256432	T	C	0.0907964	0.181447	0.014329	9.49e-37	0.00543575	0.142118	184.842
ADAMTS8	ukb-ppp	33822	rs11222084	11	130273230	T	A	0.37483	-0.355479	0.00776679	1e-200	0.059223	0.142118	2129.01
ADAMTS8	ukb-ppp	33822	rs2291346	11	130281181	C	A	0.102223	-0.264183	0.0124852	2.25e-99	0.0128102	0.142118	438.864
ADAMTS8	ukb-ppp	33822	rs115343148	11	130291029	A	G	0.0107474	0.42879	0.0364564	6.15e-32	0.00390958	0.142118	132.741
ADAMTS8	ukb-ppp	33822	rs35468629	11	130297748	C	G	0.0330195	0.50383	0.0213588	5.02e-123	0.0162101	0.142118	557.26
ADAMTS8	ukb-ppp	33822	rs7926619	11	130340682	A	G	0.132422	0.143242	0.0119704	5.33e-33	0.00471454	0.142118	160.201
ADAMTS8	ukb-ppp	33822	rs10894210	11	130369916	G	A	0.0508693	0.165512	0.0170999	3.7e-22	0.00264527	0.142118	89.7005
ADAMTS8	ukb-ppp	33822	rs57099431	11	130448578	C	T	0.07776	0.0910213	0.0140209	8.48e-11	0.00118827	0.142118	40.2352
ADAMTS8	ukb-ppp	33822	rs80208225	11	130475499	G	T	0.0565018	-0.221223	0.0165714	1.19e-40	0.00521788	0.142118	177.394
ADAMTS8	ukb-ppp	33822	rs7935210	11	130689503	A	G	0.845308	0.0699556	0.010368	1.51e-11	0.00127985	0.142118	43.3399
ADAMTS8	ukb-ppp	33822	rs118066066	11	130723543	C	G	0.0114952	-0.21849	0.0361665	1.53e-09	0.0010849	0.142118	36.7311
ADAMTS8	ukb-ppp	33822	rs2282578	11	130735691	T	A	0.41643	0.17262	0.00760741	5.48e-114	0.0144826	0.142118	497
ADAMTSL1	decode	35359	rs702208	9	18639745	G	A	0.04681	0.5542	0.019732	1.45e-173	0.0274082	0.0861683	996.382
ADAMTSL1	decode	35359	rs35264941	9	18626299	C	G	0.01968	-0.7019	0.029386	4.33e-126	0.0190096	0.0861683	685.148
ADAMTSL1	decode	35357	rs7045779	9	18676947	T	C	0.55348	0.1174	0.008462	9.19e-44	0.00681254	0.0861683	242.509
ADAMTSL1	decode	35359	rs1856894	9	18528567	G	A	0.56511	0.1174	0.008493	1.83e-43	0.00677452	0.0861683	241.16
ADAMTSL1	decode	35359	rs80142680	9	18769052	A	G	0.04731	-0.2418	0.019517	2.99e-35	0.00527044	0.0861683	187.334
ADAMTSL1	decode	35359	rs1327506	9	18907124	C	T	0.64167	-0.0806	0.008804	5.45e-20	0.00298741	0.0861683	105.942
ADAMTSL1	decode	35360	rs78596669	9	18235639	C	T	0.03346	0.1926	0.02349	2.42e-16	0.00239932	0.0861683	85.0392
ADAMTSL1	decode	35362	rs117403768	9	18978053	A	G	0.02472	-0.2153	0.026949	1.36e-15	0.00223509	0.0861683	79.21
ADAMTSL1	decode	35361	rs77738922	9	17972321	G	A	0.8407	0.0884	0.011601	2.54e-14	0.00209311	0.0861683	74.1654
ADAMTSL1	decode	35360	rs142636780	9	18781153	T	G	0.02364	0.2108	0.027717	2.84e-14	0.0020513	0.0861683	72.6789
ADAMTSL1	decode	35361	rs146084664	9	18687069	A	G	0.03825	0.1557	0.021978	1.4e-12	0.00178361	0.0861683	63.1795
ADAMTSL1	decode	35360	rs111472533	9	18933862	C	T	0.04404	0.1392	0.020322	7.39e-12	0.00163153	0.0861683	57.782
ADAMTSL1	decode	35364	rs7873628	9	18847290	T	C	0.37254	0.0593	0.008688	8.74e-12	0.00164399	0.0861683	58.2304
ADAMTSL1	decode	35363	rs142804599	9	17502800	C	T	0.01597	-0.2273	0.033832	1.84e-11	0.00162384	0.0861683	57.5139
ADAMTSL1	decode	35368	rs117277929	9	19360894	G	A	0.02928	-0.1466	0.024341	1.72e-09	0.0012217	0.0861683	43.2593
ADAMTSL1	decode	35361	rs144569975	9	19137647	G	C	0.0209	0.1728	0.028814	2.01e-09	0.00122206	0.0861683	43.2635
ADAMTSL2	decode	35360	rs11534419	9	133523101	T	C	0.39288	0.1118	0.008717	1.18e-37	0.00596277	0.0128409	212.096
ADAMTSL2	decode	35371	rs2427983	9	133715319	A	G	0.40214	-0.0688	0.008616	1.4e-15	0.00227606	0.0128409	80.6856
ADAMTSL2	decode	35361	rs56355857	9	133540118	G	C	0.2395	-0.076	0.009852	1.22e-14	0.00210408	0.0128409	74.555
ADAMTSL2	decode	35371	rs1079783	9	133597741	A	G	0.72006	0.0563	0.009376	1.92e-09	0.00127785	0.0128409	45.2542
ADAMTSL2	decode	35368	rs10993952	9	133665435	T	C	0.31226	0.0533	0.009188	6.59e-09	0.00122018	0.0128409	43.2057
ADAMTSL4	ukb-ppp	33042	rs75215871	1	150062783	A	C	0.0173317	0.255044	0.0311849	2.88e-16	0.00221569	0.0448133	73.3688
ADAMTSL4	ukb-ppp	33042	rs75083568	1	150308755	C	A	0.0279667	-0.385629	0.0228345	5.51e-64	0.00808522	0.0448133	269.313
ADAMTSL4	ukb-ppp	33042	rs186477250	1	150334477	G	C	0.0198456	-0.153259	0.0276587	3.01e-08	0.000913778	0.0448133	30.2188
ADAMTSL4	ukb-ppp	33042	rs12039882	1	150369213	G	A	0.0255186	0.319163	0.0237154	2.76e-41	0.00506624	0.0448133	168.241
ADAMTSL4	ukb-ppp	33042	rs188066772	1	150419864	A	G	0.0162844	-0.397239	0.0317141	5.41e-36	0.00505563	0.0448133	167.887
ADAMTSL4	ukb-ppp	33042	rs114930931	1	150506289	T	C	0.0119237	-0.209779	0.0365146	9.19e-09	0.00103695	0.0448133	34.2962
ADAMTSL4	ukb-ppp	33042	rs12067556	1	150614535	A	G	0.348122	0.188563	0.00781546	1.3e-128	0.0161377	0.0448133	541.934
ADAMTSL4	ukb-ppp	33042	rs76104463	1	151000439	A	G	0.0188368	-0.201908	0.0290934	3.92e-12	0.0015069	0.0448133	49.8632
ADAMTSL4	ukb-ppp	33042	rs4587566	1	151193178	G	C	0.0215094	-0.337518	0.0258407	5.47e-39	0.00479522	0.0448133	159.198
ADAMTSL5	ukb-ppp	33942	rs11669277	19	1350581	T	G	0.0442504	-0.11559	0.0190671	1.34e-09	0.00113014	0.115271	38.4003
ADAMTSL5	ukb-ppp	33942	rs34502536	19	1370742	A	G	0.0219197	-0.202058	0.0259047	6.19e-15	0.00175062	0.115271	59.5201
ADAMTSL5	ukb-ppp	33942	rs77942091	19	1386393	T	C	0.0275323	-0.239193	0.0230502	3.15e-25	0.00306369	0.115271	104.301
ADAMTSL5	ukb-ppp	33942	rs3786981	19	1415701	A	G	0.0552413	-0.143236	0.0164732	3.46e-18	0.00214151	0.115271	72.8387
ADAMTSL5	ukb-ppp	33942	rs143870588	19	1457002	C	G	0.0155734	-0.243405	0.0358809	1.17e-11	0.00181658	0.115271	61.7671
ADAMTSL5	ukb-ppp	33942	rs2456163	19	1476432	T	C	0.0416004	0.190629	0.018794	3.56e-24	0.00289769	0.115271	98.6334
ADAMTSL5	ukb-ppp	33942	rs791461	19	1507535	C	T	0.532003	0.40597	0.00820132	1e-200	0.0820682	0.115271	3034.43
ADAMTSL5	ukb-ppp	33942	rs12976420	19	1511435	C	G	0.168552	0.225257	0.0115148	3.23e-85	0.0142218	0.115271	489.653
ADAMTSL5	ukb-ppp	33942	rs186352768	19	1513103	A	C	0.01043	-0.473449	0.0418516	1.14e-29	0.00462708	0.115271	157.773
ADAMTSL5	ukb-ppp	33942	rs265281	19	1535349	A	G	0.585767	-0.0565768	0.00771254	2.21e-13	0.00155338	0.115271	52.8036
ADD1	ukb-ppp	33187	rs231333	4	2796970	G	A	0.227047	-0.0513364	0.00869973	3.61e-09	0.000925017	0.0120896	30.7251
ADD1	ukb-ppp	33187	rs1263339	4	2917974	C	G	0.186454	-0.17659	0.00933079	7.04e-80	0.00946054	0.0120896	316.947
ADD1	ukb-ppp	33187	rs111694004	4	3048342	G	A	0.0277894	-0.177584	0.0224071	2.28e-15	0.00170403	0.0120896	56.6448
ADGRB3	ukb-ppp	33372	rs57397025	6	68020089	T	C	0.245213	-0.0886121	0.00893413	3.46e-23	0.00290659	0.365809	97.2757
ADGRB3	ukb-ppp	33372	rs144722230	6	68126429	G	C	0.0149707	0.223098	0.0325457	7.14e-12	0.00146795	0.365809	49.0577
ADGRB3	ukb-ppp	33372	rs78815011	6	68699410	T	C	0.0507828	-0.154232	0.0176973	2.91e-18	0.0022933	0.365809	76.7034
ADGRB3	ukb-ppp	33372	rs35391712	6	68845631	A	G	0.0148395	-0.232476	0.0324827	8.25e-13	0.0015802	0.365809	52.8148
ADGRB3	ukb-ppp	33372	rs17566572	6	68921061	A	T	0.0276642	0.229183	0.0237879	5.72e-22	0.00282572	0.365809	94.5615
ADGRB3	ukb-ppp	33372	rs117800286	6	69059710	A	C	0.0162003	0.180152	0.0303872	3.06e-09	0.00103452	0.365809	34.5576
ADGRB3	ukb-ppp	33372	rs117136519	6	69150225	T	C	0.0270124	-0.269767	0.0238776	1.34e-29	0.00382541	0.365809	128.144
ADGRB3	ukb-ppp	33372	rs76588419	6	69159243	A	G	0.0332189	0.340902	0.0220167	4.46e-54	0.00746453	0.365809	250.965
ADGRB3	ukb-ppp	33372	rs17577602	6	69181104	G	A	0.0440475	-0.115296	0.018742	7.66e-10	0.00111948	0.365809	37.3989
ADGRB3	ukb-ppp	33372	rs558517544	6	69226128	C	A	0.0209866	0.251364	0.0280428	3.14e-19	0.00259637	0.365809	86.8665
ADGRB3	ukb-ppp	33372	rs72899205	6	69429048	C	T	0.0327279	0.224087	0.0219203	1.57e-24	0.00317929	0.365809	106.431
ADGRB3	ukb-ppp	33372	rs76740715	6	69514126	T	C	0.0256952	-0.529143	0.0241759	3.44e-106	0.0140192	0.365809	474.472
ADGRB3	ukb-ppp	33372	rs13203497	6	69522876	A	T	0.190926	0.250003	0.00995026	2.64e-139	0.0193096	0.365809	657.049
ADGRB3	ukb-ppp	33372	rs34131251	6	69553239	T	C	0.131783	0.624625	0.011252	1e-200	0.0892805	0.365809	3271.36
ADGRB3	ukb-ppp	33372	rs79749336	6	69630056	G	T	0.023924	0.25242	0.0249738	5.12e-24	0.00297574	0.365809	99.5968
ADGRB3	ukb-ppp	33372	rs144923490	6	69636501	G	A	0.0161022	-0.383743	0.0319178	2.7e-33	0.00466601	0.365809	156.435
ADGRB3	ukb-ppp	33372	rs72904935	6	69640959	G	T	0.0219719	-0.345286	0.0262535	1.66e-39	0.00512397	0.365809	171.868
ADGRB3	ukb-ppp	33372	rs75710318	6	69685408	A	T	0.0277727	0.218981	0.0236182	1.83e-20	0.00258958	0.365809	86.6385
ADGRB3	ukb-ppp	33372	rs12210747	6	69752024	T	C	0.0160871	-0.623952	0.0308979	1.11e-90	0.0123244	0.365809	416.398
ADGRB3	ukb-ppp	33372	rs17402311	6	69781195	G	A	0.0240834	-0.530502	0.0250771	2.49e-99	0.0132292	0.365809	447.378
ADGRB3	ukb-ppp	33372	rs11964764	6	69794079	T	G	0.178116	-0.17484	0.0100202	3.52e-68	0.00895004	0.365809	301.36
ADGRB3	ukb-ppp	33372	rs9454737	6	70068827	T	A	0.0182214	0.179715	0.0316933	1.42e-08	0.00115556	0.365809	38.6058
ADGRB3	ukb-ppp	33372	rs117103600	6	70161161	T	C	0.0252907	0.75176	0.0243523	1e-200	0.0278628	0.365809	956.43
ADGRB3	ukb-ppp	33372	rs72906417	6	70251912	A	G	0.036168	-0.675186	0.0204573	1e-200	0.0317836	0.365809	1095.43
ADGRB3	ukb-ppp	33372	rs75020516	6	70256014	T	A	0.0286106	1.04799	0.02369	1e-200	0.061047	0.365809	2169.59
ADGRB3	ukb-ppp	33372	rs112157025	6	70300700	C	G	0.0206566	0.576241	0.0275493	3.77e-97	0.0134348	0.365809	454.425
ADGRB3	ukb-ppp	33372	rs10455225	6	70315758	C	T	0.219029	-0.284876	0.00924243	1e-200	0.0277638	0.365809	952.934
ADGRD1	ukb-ppp	33187	rs61940168	12	130843719	C	G	0.161289	0.0704038	0.00940168	6.97e-14	0.00134103	0.120601	44.5619
ADGRD1	ukb-ppp	33187	rs118006049	12	131306074	C	T	0.0167168	-0.168	0.0286011	4.26e-09	0.000927855	0.120601	30.8195
ADGRD1	ukb-ppp	33187	rs148133124	12	131377582	A	G	0.0210586	-0.24669	0.0256494	6.73e-22	0.00250911	0.120601	83.4742
ADGRD1	ukb-ppp	33187	rs10848261	12	131439239	C	T	0.477968	-0.202287	0.00696461	1.78e-185	0.0204203	0.120601	691.774
ADGRD1	ukb-ppp	33187	rs116511904	12	131460267	A	G	0.0242869	-0.612559	0.0225611	2.45e-162	0.0177836	0.120601	600.834
ADGRD1	ukb-ppp	33187	rs7962805	12	131480748	C	T	0.421571	-0.0631678	0.0071677	1.22e-18	0.001946	0.120601	64.7038
ADGRD1	ukb-ppp	33187	rs4759543	12	131586282	A	G	0.350223	0.225208	0.00727975	1e-200	0.0230838	0.120601	784.136
ADGRD1	ukb-ppp	33187	rs1211973	12	131603679	T	C	0.93742	0.107917	0.0142377	3.46e-14	0.00136641	0.120601	45.4062
ADGRD1	ukb-ppp	33187	rs1195933	12	131605023	T	C	0.0841196	-0.0806459	0.0125397	1.27e-10	0.00100215	0.120601	33.2895
ADGRD1	ukb-ppp	33187	rs75688681	12	131612777	C	A	0.0112378	-1.17324	0.0336027	1e-200	0.0305898	0.120601	1047.16
ADGRD1	ukb-ppp	33187	rs144908156	12	131648240	A	G	0.0213116	0.391836	0.0258087	4.63e-52	0.00640471	0.120601	213.91
ADGRD1	ukb-ppp	33187	rs61937027	12	131657566	G	C	0.0794381	-0.0933009	0.0138295	1.51e-11	0.00127316	0.120601	42.3037
ADGRD1	ukb-ppp	33187	rs74553400	12	131680976	G	A	0.0467804	-0.246081	0.0163205	2.26e-51	0.00540061	0.120601	180.192
ADGRD1	ukb-ppp	33187	rs7295155	12	131715842	A	G	0.1592	0.0843828	0.0095813	1.28e-18	0.00190622	0.120601	63.3788
ADGRD1	ukb-ppp	33187	rs190895211	12	131815920	A	C	0.322761	-0.0538314	0.00823711	6.35e-11	0.00126685	0.120601	42.0937
ADGRD1	ukb-ppp	33187	rs117905979	12	131826692	A	C	0.0164893	0.199688	0.027151	1.91e-13	0.00129335	0.120601	42.9753
ADGRD1	ukb-ppp	33187	rs73485593	12	132061469	T	C	0.0468754	0.115104	0.0193232	2.57e-09	0.00118387	0.120601	39.3334
ADGRD1	ukb-ppp	33187	rs12812961	12	132124324	A	G	0.497811	-0.0424835	0.00690146	7.47e-10	0.000902407	0.120601	29.9734
ADGRE1	ukb-ppp	33796	rs74174395	19	6636620	T	C	0.528222	-0.0422584	0.00751103	1.84e-08	0.000890042	0.0767987	30.1049
ADGRE1	ukb-ppp	33796	rs308195	19	6836760	T	C	0.896312	0.0736003	0.0121415	1.35e-09	0.00100688	0.0767987	34.0607
ADGRE1	ukb-ppp	33796	rs72982463	19	6868620	T	G	0.0568821	0.506833	0.0160136	1e-200	0.0275614	0.0767987	957.809
ADGRE1	ukb-ppp	33796	rs112476482	19	6871158	C	T	0.0252354	0.234154	0.0237584	6.48e-23	0.00269739	0.0767987	91.402
ADGRE1	ukb-ppp	33796	rs2925672	19	6873081	T	C	0.0304303	0.391568	0.0216693	5.48e-73	0.00904752	0.0767987	308.544
ADGRE1	ukb-ppp	33796	rs4807915	19	6926355	C	T	0.249803	-0.189871	0.00859725	4.41e-108	0.013512	0.0767987	462.88
ADGRE1	ukb-ppp	33796	rs76124421	19	6957702	C	T	0.0417606	-0.122039	0.0185842	5.14e-11	0.00119198	0.0767987	40.3298
ADGRE1	ukb-ppp	33796	rs8103103	19	6963281	C	A	0.0109541	-0.313488	0.0369874	2.34e-17	0.00212944	0.0767987	72.1158
ADGRE1	ukb-ppp	33796	rs35117691	19	6966045	G	A	0.609633	0.0796276	0.00889193	3.4e-19	0.00301786	0.0767987	102.294
ADGRE1	ukb-ppp	33796	rs7252712	19	7003499	T	G	0.551981	-0.150665	0.00746924	1.74e-90	0.0112273	0.0767987	383.724
ADGRE1	ukb-ppp	33796	rs146961153	19	7012390	T	C	0.0161386	-0.180543	0.0322877	2.25e-08	0.00103512	0.0767987	35.0171
ADGRE1	ukb-ppp	33796	rs149472974	19	7051875	C	G	0.089983	-0.0929472	0.0143895	1.05e-10	0.00141486	0.0767987	47.8814
ADGRE1	ukb-ppp	33796	rs78984106	19	7129981	T	C	0.033793	0.12459	0.021136	3.75e-09	0.00101366	0.0767987	34.2905
ADGRE1	ukb-ppp	33796	rs4804071	19	7134153	G	T	0.597183	-0.0467892	0.00784184	2.42e-09	0.00105326	0.0767987	35.6315
ADGRE2	decode	35370	rs67023356	19	14396821	G	A	0.26435	0.364	0.00776	1e-200	0.0515328	0.11671	1921.64
ADGRE2	decode	35369	rs888875	19	14380861	C	G	0.27647	0.1258	0.009547	1.19e-39	0.00633134	0.11671	225.347
ADGRE2	decode	35370	rs557240144	19	14397452	A	G	0.01371	-0.4867	0.037259	5.39e-39	0.00640612	0.11671	228.032
ADGRE2	decode	35376	rs12461541	19	14780705	A	C	0.39616	-0.1115	0.008768	4.8e-37	0.00594802	0.11671	211.664
ADGRE2	decode	35374	rs12976131	19	14352007	A	T	0.15334	-0.1534	0.012113	9.38e-37	0.00611006	0.11671	217.454
ADGRE2	decode	35374	rs375122042	19	14350216	T	C	0.01132	0.4536	0.040948	1.61e-28	0.00460552	0.11671	163.66
ADGRE2	decode	35371	rs2420543	19	14415224	C	T	0.92146	0.1568	0.015802	3.31e-23	0.00355868	0.11671	126.317
ADGRE2	decode	35371	rs73000915	19	14357739	T	A	0.04201	0.188	0.021631	3.59e-18	0.00284485	0.11671	100.907
ADGRE2	decode	35374	rs141551410	19	14508344	C	T	0.02449	0.235	0.027463	1.16e-17	0.00263868	0.11671	93.5822
ADGRE2	decode	35373	rs76781192	19	13880322	A	G	0.03298	0.2072	0.024598	3.66e-17	0.00273839	0.11671	97.1256
ADGRE2	decode	35374	rs145145957	19	14479214	C	T	0.05638	-0.1497	0.018736	1.35e-15	0.00238449	0.11671	84.5458
ADGRE2	decode	35374	rs112769637	19	14460499	C	G	0.03232	0.1909	0.024771	1.29e-14	0.00227953	0.11671	80.8157
ADGRE2	decode	35370	rs149960145	19	14392972	A	C	0.01352	-0.2928	0.038175	1.72e-14	0.00228685	0.11671	81.0666
ADGRE2	decode	35367	rs117798403	19	14106735	G	C	0.01095	0.3072	0.041963	2.47e-13	0.00204411	0.11671	72.4381
ADGRE2	decode	35374	rs117518411	19	15367756	G	A	0.02087	-0.2247	0.030749	2.72e-13	0.00206347	0.11671	73.1401
ADGRE2	decode	35375	rs4926228	19	14568128	T	C	0.58405	-0.0621	0.008695	9.19e-13	0.00187372	0.11671	66.4035
ADGRE2	decode	35379	rs10422676	19	15006437	T	C	0.29864	0.0631	0.009351	1.5e-11	0.00166793	0.11671	59.1049
ADGRE2	decode	35369	rs35647811	19	13856728	T	C	0.16651	-0.0737	0.011481	1.37e-10	0.00150767	0.11671	53.4022
ADGRE2	decode	35371	rs118125020	19	14412066	T	C	0.02541	-0.172	0.027047	2.03e-10	0.00146526	0.11671	51.9007
ADGRE2	decode	35374	rs12981387	19	14343308	C	G	0.03923	0.1378	0.021729	2.27e-10	0.00143142	0.11671	50.7047
ADGRE2	decode	35382	rs28371496	19	15657862	G	T	0.05394	0.1174	0.018975	6.12e-10	0.00140668	0.11671	49.8385
ADGRE2	decode	35378	rs2732789	19	14744487	G	C	0.4044	0.051	0.008789	6.52e-09	0.00125296	0.11671	44.3802
ADGRE2	decode	35375	rs112113930	19	15312361	T	C	0.11673	0.0767	0.013293	7.93e-09	0.0012131	0.11671	42.9631
ADGRE2	decode	35373	rs2074264	19	15119843	A	G	0.72066	-0.0527	0.009524	3.14e-08	0.00111819	0.11671	39.5957
ADGRE5	ukb-ppp	33898	rs149938265	19	14099029	A	G	0.0106956	-0.222925	0.0364761	9.87e-10	0.00105168	0.0305718	35.6852
ADGRE5	ukb-ppp	33898	rs4926114	19	14467514	C	T	0.0535995	-0.128282	0.0160563	1.35e-15	0.00166954	0.0305718	56.6854
ADGRE5	ukb-ppp	33898	rs187737536	19	14475089	T	G	0.0479167	-0.170653	0.0178377	1.1e-21	0.00265717	0.0305718	90.3075
ADGRE5	ukb-ppp	33898	rs28366013	19	14492219	A	C	0.0955939	0.203337	0.0129481	1.42e-55	0.00714918	0.0305718	244.074
ADGRE5	ukb-ppp	33898	rs139113505	19	14499616	T	C	0.0169479	-0.715177	0.0280463	1.98e-143	0.0170431	0.0305718	587.711
ADGRE5	ukb-ppp	33898	rs117132863	19	14607957	T	C	0.0535872	0.0993477	0.0159969	5.28e-10	0.00100112	0.0305718	33.9681
ADGRF5	decode	35358	rs12202500	6	46823364	T	C	0.01255	-1.3982	0.025342	1e-200	0.0484538	0.182614	1800.37
ADGRF5	decode	35358	rs515866	6	46869258	C	T	0.98485	1.4483	0.022848	1e-200	0.0625936	0.182614	2360.83
ADGRF5	decode	35359	rs6922527	6	46725477	T	A	0.05031	-0.3642	0.018134	1.01e-89	0.0126749	0.182614	453.901
ADGRF5	decode	35356	rs60401949	6	46879329	T	C	0.05557	-0.3218	0.017313	4.05e-77	0.0108696	0.182614	388.506
ADGRF5	decode	35356	rs16875406	6	47009541	A	G	0.02253	-0.4768	0.02767	1.54e-66	0.0100131	0.182614	357.582
ADGRF5	decode	35362	rs75822890	6	47856191	C	T	0.02028	-0.3511	0.028677	1.83e-34	0.00489848	0.182614	174.063
ADGRF5	decode	35356	rs11760108	6	46881320	T	G	0.12368	0.1488	0.012301	1.1e-33	0.00479952	0.182614	170.501
ADGRF5	decode	35356	rs57768696	6	47211797	A	G	0.01249	-0.3873	0.036631	3.98e-26	0.00370023	0.182614	131.304
ADGRF5	decode	35355	rs79344777	6	47036269	C	A	0.11287	0.1328	0.012671	1.06e-25	0.00353177	0.182614	125.301
ADGRF5	decode	35359	rs45455394	6	46726179	A	G	0.02911	-0.2015	0.023964	4.16e-17	0.00229505	0.182614	81.3328
ADGRF5	decode	35357	rs3799858	6	46799951	A	G	0.10512	-0.1107	0.013179	4.48e-17	0.00230555	0.182614	81.7012
ADGRF5	decode	35361	rs6910860	6	47935152	G	C	0.01569	-0.2696	0.032438	9.47e-17	0.00224504	0.182614	79.5611
ADGRF5	decode	35355	rs10948342	6	47271938	C	A	0.12527	-0.0984	0.012141	5.3e-16	0.00212198	0.182614	75.1779
ADGRF5	decode	35362	rs138470445	6	47950060	A	G	0.0447	-0.1469	0.019499	4.93e-14	0.00184298	0.182614	65.2881
ADGRF5	decode	35357	rs41273672	6	46903367	A	G	0.06901	0.1093	0.016098	1.12e-11	0.00153507	0.182614	54.3557
ADGRF5	decode	35358	rs113077578	6	46198284	G	A	0.09431	0.0936	0.014066	2.84e-11	0.00149665	0.182614	52.9947
ADGRF5	decode	35355	rs1687120	6	47121953	T	C	0.04261	0.1322	0.019878	2.92e-11	0.00142591	0.182614	50.4823
ADGRF5	decode	35362	rs73448967	6	46013634	C	T	0.0318	-0.1464	0.023146	2.53e-10	0.00131979	0.182614	46.7294
ADGRF5	decode	35354	rs9463301	6	47134525	T	C	0.09038	-0.0836	0.01413	3.29e-09	0.00114915	0.182614	40.6713
ADGRF5	decode	35358	rs114825458	6	46834579	A	G	0.01622	0.1981	0.033578	3.64e-09	0.00125241	0.182614	44.3359
ADGRF5	decode	35354	rs714373	6	47261890	C	T	0.34195	0.0483	0.008551	1.62e-08	0.00104989	0.182614	37.1549
ADGRF5	decode	35357	rs72859820	6	46925409	T	A	0.02682	0.1411	0.02534	2.57e-08	0.00103929	0.182614	36.7823
ADGRG1	ukb-ppp	33533	rs71383252	16	57639653	A	G	0.0384081	-0.119513	0.0187476	1.83e-10	0.00105505	0.00525247	35.4143
ADGRG1	ukb-ppp	33533	rs8047279	16	57660708	A	G	0.477795	-0.0414507	0.00721612	9.24e-09	0.000857386	0.00525247	28.7737
ADGRG1	ukb-ppp	33533	rs733464	16	57682275	T	C	0.406603	0.0710144	0.00735137	4.46e-22	0.00243354	0.00525247	81.7981
ADGRG1	ukb-ppp	33533	rs7499326	16	57701600	A	G	0.122226	-0.064997	0.0110043	3.49e-09	0.00090649	0.00525247	30.4231
ADH1A	decode	35345	rs189407772	4	99225517	G	A	0.01792	-0.3742	0.030628	2.51e-34	0.00492859	0.00768365	175.054
ADH1A	decode	35344	rs6848246	4	98993868	T	A	0.61671	-0.054	0.008368	1.09e-10	0.00137856	0.00768365	48.7884
ADH1A	decode	35342	rs80025411	4	99649246	T	C	0.03225	-0.1485	0.023085	1.25e-10	0.0013765	0.00768365	48.7125
ADH1B	ukb-ppp	33187	rs1229984	4	100239319	C	T	0.97728	0.24475	0.0248901	8.1e-23	0.00266013	0.00396909	88.5118
ADH1B	ukb-ppp	33187	rs284783	4	100313611	A	G	0.476698	0.0512212	0.00746406	6.77e-12	0.00130896	0.00396909	43.4947
ADH1C	decode	35344	rs283415	4	99349450	T	C	0.48612	0.1279	0.008163	2.51e-55	0.0081729	0.0081729	291.227
ADH4	ukb-ppp	33043	rs1800759	4	100065509	G	T	0.613069	0.130044	0.00746332	5.38e-68	0.00802331	0.00802331	267.242
ADH5	decode	35337	rs28894371	4	99083469	A	G	0.04599	-0.3572	0.019159	1.43e-77	0.0111962	0.0194563	400.096
ADH5	decode	35334	rs79006309	4	99437794	A	G	0.03191	-0.2101	0.022521	1.07e-20	0.00272725	0.0194563	96.6226
ADH5	decode	35337	rs13125919	4	99078697	T	C	0.11491	0.1137	0.012768	5.34e-19	0.00262964	0.0194563	93.1633
ADH5	decode	35335	rs115268096	4	99393574	T	C	0.01886	-0.2151	0.028864	9.19e-14	0.00171231	0.0194563	60.605
ADH5	decode	35334	rs79677726	4	98826161	G	A	0.02423	-0.1587	0.025866	8.49e-10	0.00119093	0.0194563	42.128
ADH6	decode	35346	rs28730617	4	99078444	A	G	0.04562	-0.3611	0.019188	5.3e-79	0.0113543	0.0201269	405.916
ADH6	decode	35343	rs79006309	4	99437794	A	G	0.03191	-0.2051	0.022507	8.02e-20	0.00259898	0.0201269	92.0901
ADH6	decode	35346	rs13125919	4	99078697	T	C	0.11491	0.1103	0.012761	5.44e-18	0.00247472	0.0201269	87.6835
ADH6	decode	35344	rs115268096	4	99393574	T	C	0.01886	-0.2235	0.02883	9.02e-15	0.00184866	0.0201269	65.4565
ADH6	decode	35342	rs151006272	4	100142597	A	G	0.01403	-0.2586	0.034524	6.87e-14	0.00185016	0.0201269	65.5057
ADH7	decode	35334	rs17529509	4	99430279	A	C	0.0721	-0.4233	0.015258	2.17e-169	0.0239752	0.0383648	867.901
ADH7	decode	35335	rs2654841	4	99383764	T	C	0.55753	0.0918	0.00808	6.51e-30	0.00415784	0.0383648	147.522
ADH7	decode	35334	rs146160047	4	99442105	G	A	0.09918	0.13	0.013363	2.28e-22	0.0030198	0.0383648	107.019
ADH7	decode	35334	rs555184082	4	99303345	G	A	0.03272	-0.1486	0.022442	3.55e-11	0.00139776	0.0383648	49.4548
ADH7	decode	35334	rs62304980	4	99513795	T	C	0.07126	0.1018	0.015832	1.28e-10	0.00137172	0.0383648	48.5322
ADH7	decode	35332	rs56265169	4	99788676	A	G	0.0877	-0.0896	0.014202	2.81e-10	0.00128465	0.0383648	45.4449
ADH7	decode	35326	rs35948296	4	98632719	C	T	0.07385	-0.0913	0.015444	3.39e-09	0.00114026	0.0383648	40.3245
ADH7	decode	35326	rs139841720	4	98513264	T	C	0.0203	-0.1608	0.027852	7.77e-09	0.00102847	0.0383648	36.367
ADH7	decode	35326	rs140859990	4	98535222	A	G	0.06924	-0.0876	0.015731	2.57e-08	0.000989084	0.0383648	34.973
ADI1	decode	35323	rs10179340	2	3519553	G	A	0.86784	-0.1107	0.011526	7.69e-22	0.00281103	0.00281103	99.5682
ADIPOQ	decode	35367	rs143257534	3	186834099	T	C	0.03444	-0.6346	0.02397	1.88e-154	0.0267838	0.0666174	973.278
ADIPOQ	decode	35367	rs17300539	3	186841671	A	G	0.0685	0.385	0.017033	4.09e-113	0.0189158	0.0666174	681.855
ADIPOQ	decode	35366	rs266760	3	186743427	A	G	0.24317	-0.0975	0.010084	4.07e-22	0.00349903	0.0666174	124.174
ADIPOQ	decode	35365	rs150024939	3	186890077	A	G	0.02548	-0.258	0.027871	2.1e-20	0.00330567	0.0666174	117.286
ADIPOQ	decode	35366	rs6807774	3	186746266	G	A	0.40052	0.0706	0.008826	1.26e-15	0.00239353	0.0666174	84.8478
ADIPOQ	decode	35362	rs62294444	3	186777197	G	A	0.27916	-0.0765	0.009683	2.77e-15	0.00235529	0.0666174	83.4798
ADIPOQ	decode	35368	rs13061952	3	186941077	C	G	0.14639	0.0941	0.012249	1.56e-14	0.00221299	0.0666174	78.4383
ADIPOQ	decode	35368	rs75713989	3	186915153	T	C	0.11433	-0.0887	0.013666	8.55e-11	0.00159334	0.0666174	56.4401
ADIPOQ	decode	35367	rs57420784	3	186266175	T	C	0.06163	0.1113	0.017995	6.21e-10	0.0014328	0.0666174	50.7438
ADIPOQ	decode	35367	rs9848536	3	186597896	A	G	0.68007	-0.0573	0.009274	6.48e-10	0.00142872	0.0666174	50.5991
ADIPOQ	decode	35367	rs112656750	3	186639296	A	G	0.03169	0.1495	0.024574	1.17e-09	0.00137167	0.0666174	48.5757
ADIPOQ	decode	35362	rs144834747	3	186996404	G	T	0.01811	-0.193	0.032567	3.1e-09	0.00132473	0.0666174	46.9044
ADK	decode	35369	rs4746172	10	74096084	T	C	0.74703	0.0561	0.009233	1.23e-09	0.0011895	0.0011895	42.119
ADM	ukb-ppp	33966	rs7926490	11	10358459	T	C	0.472363	0.159271	0.00705197	6.04e-113	0.0126449	0.0198025	434.971
ADM	ukb-ppp	33966	rs2218793	11	10380828	A	C	0.279937	-0.106721	0.00783611	3.08e-42	0.00459156	0.0198025	156.667
ADM	ukb-ppp	33966	rs10840258	11	9570757	C	G	0.262577	0.0456353	0.00802771	1.31e-08	0.000806501	0.0198025	27.4141
ADM	ukb-ppp	33966	rs9332432	11	9939485	G	A	0.586101	0.060222	0.00713132	3.05e-17	0.00175957	0.0198025	59.8675
ADM2	decode	35333	rs8142906	22	50478154	A	G	0.16004	0.149	0.011046	1.81e-41	0.00596884	0.00596884	212.151
ADPRS	decode	35374	rs76274824	1	35102212	G	A	0.01144	-0.675	0.037898	5.82e-71	0.0103054	0.0161858	368.32
ADPRS	decode	35384	rs114429212	1	36437351	T	C	0.03079	-0.2135	0.023086	2.29e-20	0.00272053	0.0161858	96.5203
ADPRS	decode	35378	rs148486609	1	36982783	A	G	0.01395	-0.2385	0.033238	7.2e-13	0.00156488	0.0161858	55.4458
ADPRS	decode	35380	rs74411972	1	37050261	C	G	0.0369	-0.1498	0.021267	1.87e-12	0.00159497	0.0161858	56.5168
ADSS1	decode	35109	rs10142660	14	104759283	T	G	0.13266	0.3675	0.01209	1e-200	0.0310795	0.0556742	1126.11
ADSS1	decode	35107	rs2494748	14	104792555	T	C	0.62544	0.105	0.008523	7.05e-35	0.00516554	0.0556742	182.278
ADSS1	decode	35110	rs12587535	14	104757041	T	C	0.06852	-0.178	0.01636	1.43e-27	0.00404446	0.0556742	142.57
ADSS1	decode	35117	rs144714404	14	104538971	G	A	0.04607	0.1692	0.019556	5.06e-18	0.00251632	0.0556742	88.5834
ADSS1	decode	35108	rs4247029	14	104675756	A	G	0.54377	-0.0658	0.008288	2.04e-15	0.00214823	0.0556742	75.5781
ADSS1	decode	35107	rs7153053	14	104683936	T	C	0.40736	0.0606	0.008401	5.47e-13	0.00177315	0.0556742	62.3569
ADSS1	decode	35108	rs118098425	14	104771043	A	G	0.01902	-0.2091	0.030849	1.22e-11	0.00163158	0.0556742	57.3719
ADSS1	decode	35111	rs2841233	14	104880570	C	T	0.62493	-0.0557	0.008528	6.52e-11	0.0014544	0.0556742	51.1369
ADSS1	decode	35135	rs8020241	14	104276692	A	C	0.0561	0.1124	0.017997	4.23e-10	0.00133799	0.0556742	47.0704
ADSS1	decode	35138	rs34086344	14	104205489	A	C	0.45997	-0.0493	0.008268	2.48e-09	0.00120746	0.0556742	42.4765
ADSS1	decode	35099	rs117642987	14	105717678	G	T	0.07279	0.0917	0.015864	7.45e-09	0.00113506	0.0556742	39.8824
ADSS1	decode	35115	rs10145032	14	104948473	G	C	0.53491	0.0468	0.008219	1.24e-08	0.00108978	0.0556742	38.3072
ADSS1	decode	35108	rs2498795	14	104777098	T	G	0.03487	-0.1273	0.022488	1.51e-08	0.00109075	0.0556742	38.3336
AFAP1	ukb-ppp	33187	rs4689138	4	7546598	A	G	0.753557	-0.084626	0.00888489	1.66e-21	0.00265993	0.370548	88.5052
AFAP1	ukb-ppp	33187	rs113153354	4	7599227	A	G	0.0369567	-0.155849	0.020469	2.66e-14	0.00172893	0.370548	57.4739
AFAP1	ukb-ppp	33187	rs562083645	4	7602383	C	T	0.0474911	-0.123272	0.0200618	8.02e-10	0.0013748	0.370548	45.6856
AFAP1	ukb-ppp	33187	rs116794593	4	7661841	T	G	0.0224174	0.311413	0.0261381	9.99e-33	0.00425052	0.370548	141.656
AFAP1	ukb-ppp	33187	rs56160934	4	7665985	T	C	0.140971	-0.0770536	0.0111158	4.15e-12	0.00143798	0.370548	47.7882
AFAP1	ukb-ppp	33187	rs4689151	4	7671707	C	T	0.779536	-0.0599712	0.00933091	1.3e-10	0.0012362	0.370548	41.0741
AFAP1	ukb-ppp	33187	rs16840820	4	7686278	T	C	0.0244523	0.166914	0.0249122	2.08e-11	0.00132918	0.370548	44.1675
AFAP1	ukb-ppp	33187	rs143239378	4	7704856	T	C	0.0194786	0.292573	0.0296074	5e-23	0.00326974	0.370548	108.862
AFAP1	ukb-ppp	33187	rs28706846	4	7705796	A	G	0.110646	0.228359	0.0122218	6.62e-78	0.0102631	0.370548	344.111
AFAP1	ukb-ppp	33187	rs11727568	4	7724021	A	T	0.302463	-0.149542	0.00863133	3.02e-67	0.00943617	0.370548	316.122
AFAP1	ukb-ppp	33187	rs143936544	4	7724483	T	C	0.0181427	0.650229	0.0313179	9.5e-96	0.0150631	0.370548	507.512
AFAP1	ukb-ppp	33187	rs118142304	4	7726078	T	G	0.0131252	-0.275661	0.0372925	1.45e-13	0.00196856	0.370548	65.4555
AFAP1	ukb-ppp	33187	rs13442	4	7743283	G	T	0.414028	-0.335945	0.00796285	1e-200	0.0547612	0.370548	1922.53
AFAP1	ukb-ppp	33187	rs141905227	4	7770138	A	G	0.0115748	0.660214	0.0369509	2.12e-71	0.00997371	0.370548	334.312
AFAP1	ukb-ppp	33187	rs6813784	4	7799852	G	A	0.257826	-0.473341	0.00928416	1e-200	0.0857454	0.370548	3112.33
AFAP1	ukb-ppp	33187	rs4689867	4	7808922	A	G	0.292292	-0.447763	0.00846857	1e-200	0.0829464	0.370548	3001.54
AFAP1	ukb-ppp	33187	rs113462604	4	7810997	A	G	0.0152867	-0.397292	0.0321645	4.76e-35	0.00475196	0.370548	158.447
AFAP1	ukb-ppp	33187	rs138169773	4	7841881	T	C	0.0133778	-0.363048	0.0340118	1.34e-26	0.00347931	0.370548	115.864
AFAP1	ukb-ppp	33187	rs73088582	4	7855405	G	A	0.0378323	-0.314583	0.0200846	2.71e-55	0.00720467	0.370548	240.822
AFAP1	ukb-ppp	33187	rs186110686	4	7876147	A	G	0.0132255	0.82202	0.0353403	1.12e-119	0.017637	0.370548	595.792
AFAP1	ukb-ppp	33187	rs35920302	4	7883387	A	G	0.0182312	-0.279322	0.0287731	2.79e-22	0.00279296	0.370548	92.944
AFAP1	ukb-ppp	33187	rs114872278	4	7883550	T	C	0.0107074	0.286163	0.0383052	7.98e-14	0.00173486	0.370548	57.6716
AFAP1	ukb-ppp	33187	rs28850594	4	7970589	T	C	0.421827	0.249629	0.00781468	1e-200	0.0303957	0.370548	1040.3
AFAP1	ukb-ppp	33187	rs114114124	4	7986936	A	G	0.0345428	0.145457	0.0211466	6.05e-12	0.0014112	0.370548	46.897
AFAP1	ukb-ppp	33187	rs41266511	4	8010344	A	G	0.0112108	-0.269796	0.0370856	3.46e-13	0.00161377	0.370548	53.6395
AFAP1	ukb-ppp	33187	rs73214090	4	8018509	C	T	0.0134238	-0.289909	0.0345193	4.52e-17	0.00222618	0.370548	74.0405
AFAP1	ukb-ppp	33187	rs1320059	4	8056205	G	C	0.660449	-0.136466	0.00816617	1.09e-62	0.00835263	0.370548	279.517
AFAP1	ukb-ppp	33187	rs74505239	4	8109170	C	G	0.0581146	-0.117165	0.0168692	3.77e-12	0.00150283	0.370548	49.9464
AFM	decode	35353	rs72858937	4	73539253	T	C	0.01389	-0.7517	0.036051	1.49e-96	0.0154791	0.0239931	555.806
AFM	decode	35353	rs6852471	4	73539499	G	T	0.01946	0.2877	0.029605	2.53e-22	0.00315877	0.0239931	112.019
AFM	decode	35353	rs150254826	4	73555360	A	C	0.11861	0.1092	0.01293	3.03e-17	0.00249324	0.0239931	88.359
AFM	decode	35350	rs183552068	4	72637640	A	G	0.01409	-0.2279	0.034111	2.37e-11	0.001443	0.0239931	51.0809
AFM	decode	35353	rs142211369	4	72860984	T	C	0.03573	-0.1435	0.022821	3.22e-10	0.00141895	0.0239931	50.2324
AFP	ukb-ppp	33307	rs62311589	4	73600970	T	C	0.436348	-0.0455978	0.00714633	1.76e-10	0.00102273	0.0247748	34.097
AFP	ukb-ppp	33307	rs111481194	4	73791300	A	G	0.0432348	-0.130181	0.0175473	1.18e-13	0.00140205	0.0247748	46.7609
AFP	ukb-ppp	33307	rs7692425	4	74058988	A	T	0.0399596	-0.27447	0.0179462	8.38e-53	0.00578003	0.0247748	193.623
AFP	ukb-ppp	33307	rs12506899	4	74319283	G	T	0.396859	-0.186045	0.00713109	4.83e-150	0.0165699	0.0247748	561.16
AGER	decode	35439	rs113613527	6	32484162	T	C	0.03711	-0.66	0.021795	1e-200	0.0311305	0.0597131	1138.62
AGER	decode	35436	rs549069478	6	32558498	T	A	0.36931	-0.1255	0.008282	7.25e-52	0.0073371	0.0597131	261.904
AGER	decode	35441	rs3128974	6	31489566	C	T	0.37732	-0.099	0.008979	2.88e-28	0.00460548	0.0597131	163.969
AGER	decode	35424	rs77311729	6	32505240	C	T	0.62053	-0.0879	0.00805	9.35e-28	0.00363871	0.0597131	129.361
AGER	decode	35440	rs9266720	6	31382032	G	A	0.01949	-0.288	0.02967	2.82e-22	0.00317014	0.0597131	112.701
AGER	decode	35439	rs9269386	6	32573273	A	G	0.76385	-0.0921	0.009613	9.67e-22	0.00306017	0.0597131	108.776
AGER	decode	35437	rs9277926	6	33160505	T	C	0.29922	-0.0665	0.009182	4.4e-13	0.00185458	0.0597131	65.8392
AGER	decode	35439	rs62395262	6	31410309	A	C	0.01986	-0.2062	0.029265	1.84e-12	0.00165529	0.0597131	58.7558
AGER	decode	35439	rs4711259	6	31193399	C	A	0.43161	0.0587	0.008435	3.42e-12	0.00169061	0.0597131	60.0117
AGER	decode	35441	rs9332733	6	31927315	G	A	0.01145	0.2634	0.040719	9.88e-11	0.0015706	0.0597131	55.7481
AGFG1	decode	35346	rs11679534	2	227575661	T	C	0.64733	-0.0965	0.008292	2.67e-31	0.00425186	0.00425186	150.919
AGR2	ukb-ppp	32733	rs7807123	7	16856549	T	C	0.566428	0.107279	0.00773052	8.68e-44	0.00565282	0.00565282	186.074
AGRN	ukb-ppp	33848	rs114006445	1	1000894	T	A	0.0223795	0.180335	0.0273453	4.26e-11	0.00142302	0.0675311	48.2321
AGRN	ukb-ppp	33848	rs12080505	1	1045606	C	A	0.0117141	-0.21273	0.0342683	5.37e-10	0.0010478	0.0675311	35.5011
AGRN	ukb-ppp	33848	rs35322744	1	1058904	T	C	0.0232622	-0.432071	0.0253923	6.27e-65	0.00848338	0.0675311	289.585
AGRN	ukb-ppp	33848	rs543844976	1	748765	A	G	0.0156306	-0.321897	0.0351603	5.43e-20	0.00318858	0.0675311	108.266
AGRN	ukb-ppp	33848	rs7537756	1	854250	G	A	0.2089	-0.103623	0.00901233	1.35e-30	0.00354905	0.0675311	120.549
AGRN	ukb-ppp	33848	rs114631528	1	885765	A	G	0.0158081	0.224955	0.0331065	1.08e-11	0.00157464	0.0675311	53.3793
AGRN	ukb-ppp	33848	rs115438739	1	894519	A	G	0.0221727	-0.261779	0.0249642	1e-25	0.00297153	0.0675311	100.874
AGRN	ukb-ppp	33848	rs3128117	1	944564	C	T	0.398396	-0.281585	0.00754178	1e-200	0.038008	0.0675311	1337.24
AGRN	ukb-ppp	33848	rs111203427	1	966064	C	T	0.835232	-0.162691	0.0114277	5.44e-46	0.00728513	0.0675311	248.382
AGRP	decode	35372	rs34123523	16	67483276	T	C	0.03963	0.511	0.020017	9.57e-144	0.0198763	0.0278076	717.28
AGRP	decode	35373	rs35937636	16	68478547	C	T	0.03852	0.184	0.021055	2.35e-18	0.0025078	0.0278076	88.9263
AGRP	decode	35373	rs111986796	16	67505027	T	C	0.0158	-0.2663	0.032734	4.11e-16	0.00220553	0.0278076	78.1842
AGRP	decode	35374	rs12444999	16	68397456	T	C	0.02613	-0.2014	0.026281	1.81e-14	0.00206438	0.0278076	73.1723
AGRP	decode	35372	rs143867322	16	67476119	A	G	0.04579	-0.1149	0.019203	2.18e-09	0.00115368	0.0278076	40.8527
AGT	ukb-ppp	33985	rs2281719	1	230297659	T	C	0.612662	-0.0687373	0.00770621	4.68e-19	0.00224247	0.078273	76.377
AGT	ukb-ppp	33985	rs116791031	1	230781730	T	C	0.0381433	-0.139093	0.0200382	3.88e-12	0.00141961	0.078273	48.3112
AGT	ukb-ppp	33985	rs72759021	1	230784025	C	T	0.0145652	-0.199469	0.0314275	2.2e-10	0.00114215	0.078273	38.8582
AGT	ukb-ppp	33985	rs12410564	1	230806365	A	T	0.166357	0.305437	0.0100857	1e-200	0.0258758	0.078273	902.697
AGT	ukb-ppp	33985	rs11122574	1	230837808	T	C	0.0572542	-0.104479	0.0162038	1.13e-10	0.00117839	0.078273	40.0926
AGT	ukb-ppp	33985	rs11568030	1	230846843	T	C	0.0440357	-0.171399	0.0187373	5.83e-20	0.00247339	0.078273	84.2617
AGT	ukb-ppp	33985	rs5047	1	230850251	T	C	0.014746	0.752997	0.0314754	1.75e-126	0.0164755	0.078273	569.266
AGT	ukb-ppp	33985	rs11568019	1	230850695	T	A	0.0664017	-0.153401	0.0151943	5.76e-24	0.0029176	0.078273	99.4389
AGT	ukb-ppp	33985	rs61826455	1	230870995	A	C	0.0269468	-0.159153	0.0247972	1.38e-10	0.00132832	0.078273	45.2004
AGT	ukb-ppp	33985	rs6657006	1	230873811	A	G	0.063575	-0.17223	0.0157405	7.27e-28	0.00353189	0.078273	120.45
AGT	ukb-ppp	33985	rs3000063	1	230889535	T	G	0.950493	0.11803	0.0173255	9.59e-12	0.00131108	0.078273	44.613
AGT	ukb-ppp	33985	rs1933630	1	230914706	A	C	0.157056	0.142799	0.0102904	8.74e-44	0.00539925	0.078273	184.479
AGT	ukb-ppp	33985	rs7556577	1	230930603	G	C	0.0367368	-0.150816	0.0200589	5.53e-14	0.0016098	0.078273	54.7939
AGT	ukb-ppp	33985	rs144500588	1	231064067	C	T	0.0189333	0.227597	0.0285704	1.64e-15	0.00192437	0.078273	65.5219
AGT	ukb-ppp	33985	rs75559594	1	231071413	C	T	0.0106518	0.295184	0.0364578	5.65e-16	0.00183649	0.078273	62.5242
AGT	ukb-ppp	33985	rs72746703	1	231112517	A	G	0.0663563	-0.112084	0.0154396	3.89e-13	0.00155661	0.078273	52.9808
AGT	ukb-ppp	33985	rs114508011	1	231114420	C	A	0.0728036	0.1865	0.0146614	4.55e-37	0.00469583	0.078273	160.331
AGT	ukb-ppp	33985	rs1765783	1	231713396	A	T	0.96828	-0.148487	0.0216995	7.76e-12	0.00135438	0.078273	46.0884
AGXT	ukb-ppp	33693	rs4676408	2	241574401	A	G	0.521689	0.0481588	0.0073755	6.6e-11	0.00115745	0.0438734	39.0409
AGXT	ukb-ppp	33693	rs74708099	2	241717503	A	G	0.0354751	0.114283	0.0202403	1.64e-08	0.000893779	0.0438734	30.1393
AGXT	ukb-ppp	33693	rs113652636	2	241721630	A	G	0.0516322	0.153965	0.0173675	7.64e-19	0.00232152	0.0438734	78.3961
AGXT	ukb-ppp	33693	rs74612274	2	241775048	G	A	0.0207165	0.145617	0.0254135	1e-08	0.000860358	0.0438734	29.0113
AGXT	ukb-ppp	33693	rs77072348	2	241800973	A	G	0.0176001	0.15573	0.0281063	3.01e-08	0.000838645	0.0438734	28.2785
AGXT	ukb-ppp	33693	rs11680732	2	241805763	T	C	0.210275	-0.307396	0.00902873	1e-200	0.0313827	0.0438734	1091.57
AGXT	ukb-ppp	33693	rs141991586	2	241855994	A	G	0.0696262	0.201785	0.0161794	1.06e-35	0.00527519	0.0438734	178.669
AGXT	ukb-ppp	33693	rs138872838	2	241878882	A	G	0.0142889	0.201504	0.0325199	5.78e-10	0.00114379	0.0438734	38.5795
AHCY	ukb-ppp	33693	rs71349774	20	33370344	A	G	0.0359244	-0.474013	0.0204975	2.57e-118	0.0155636	0.0206322	532.644
AHCY	ukb-ppp	33693	rs71351005	20	34563511	A	C	0.0297909	-0.29611	0.0226574	4.95e-39	0.00506857	0.0206322	171.635
AHNAK	ukb-ppp	33042	rs74853209	11	62296601	C	T	0.0280249	-0.473173	0.0224177	6.84e-99	0.0121975	0.0132537	407.98
AHNAK	ukb-ppp	33042	rs11231137	11	62315699	A	G	0.300897	0.0501052	0.008034	4.47e-10	0.00105622	0.0132537	34.9344
AHNAK2	ukb-ppp	33042	rs184993095	14	105279505	C	T	0.0439273	0.141607	0.0211628	2.21e-11	0.00168432	0.0321991	55.7439
AHNAK2	ukb-ppp	33042	rs2396457	14	105417766	A	G	0.100628	-0.184556	0.0147815	8.95e-36	0.00616516	0.0321991	204.961
AHNAK2	ukb-ppp	33042	rs9805957	14	105437057	C	A	0.642451	0.215521	0.00790973	1.78e-163	0.0213395	0.0321991	720.432
AHNAK2	ukb-ppp	33042	rs75980785	14	105615021	A	G	0.0410387	-0.19556	0.0189896	7.18e-25	0.00301013	0.0321991	99.7549
AHSG	ukb-ppp	33985	rs6768234	3	186013635	C	T	0.876267	-0.0684163	0.0117452	5.71e-09	0.00101501	0.302807	34.5282
AHSG	ukb-ppp	33985	rs77275504	3	186040851	T	C	0.0382659	-0.256466	0.0204377	4.04e-36	0.00484124	0.302807	165.32
AHSG	ukb-ppp	33985	rs146122658	3	186062265	A	G	0.0197359	-0.299724	0.0276076	1.86e-27	0.00347595	0.302807	118.535
AHSG	ukb-ppp	33985	rs35454572	3	186092962	T	A	0.117619	0.118669	0.0121321	1.35e-22	0.00292306	0.302807	99.6257
AHSG	ukb-ppp	33985	rs115480382	3	186158327	T	C	0.0214725	0.200637	0.0275739	3.43e-13	0.00169164	0.302807	57.5844
AHSG	ukb-ppp	33985	rs62290721	3	186166074	G	A	0.023834	-0.253773	0.0248152	1.51e-24	0.00299669	0.302807	102.143
AHSG	ukb-ppp	33985	rs116783230	3	186167839	T	C	0.0171988	-0.317235	0.0292843	2.4e-27	0.00340217	0.302807	116.011
AHSG	ukb-ppp	33985	rs2002838	3	186222605	A	G	0.335733	0.131636	0.00801458	1.28e-60	0.00772887	0.302807	264.696
AHSG	ukb-ppp	33985	rs143709054	3	186228514	T	C	0.0147536	0.786329	0.0340099	2.88e-118	0.0179755	0.302807	622.044
AHSG	ukb-ppp	33985	rs116570955	3	186294868	C	G	0.0154092	0.358878	0.0322595	9.51e-29	0.00390804	0.302807	133.328
AHSG	ukb-ppp	33985	rs41268615	3	186301441	G	A	0.0142563	0.318179	0.0319486	2.3e-23	0.0028454	0.302807	96.9713
AHSG	ukb-ppp	33985	rs77878474	3	186326216	C	T	0.0529645	-0.443685	0.0169461	4.25e-151	0.0197483	0.302807	684.628
AHSG	ukb-ppp	33985	rs2070633	3	186335941	C	T	0.516781	0.631223	0.00759476	1e-200	0.198997	0.302807	8442.55
AHSG	ukb-ppp	33985	rs142403242	3	186363430	C	T	0.0163278	0.252546	0.0306342	1.67e-16	0.00204875	0.302807	69.7656
AHSG	ukb-ppp	33985	rs116329575	3	186370473	T	C	0.0226718	0.230202	0.0254404	1.45e-19	0.00234841	0.302807	79.994
AHSG	ukb-ppp	33985	rs2052766	3	186407777	A	G	0.331947	-0.209357	0.00808625	8.51e-148	0.0194395	0.302807	673.708
AHSG	ukb-ppp	33985	rs13095338	3	186435583	C	T	0.305573	0.101222	0.00831624	4.4e-34	0.00434832	0.302807	148.414
AHSG	ukb-ppp	33985	rs7627128	3	186568799	A	C	0.178564	0.0611328	0.0100318	1.1e-09	0.00109634	0.302807	37.2979
AHSG	ukb-ppp	33985	rs112699814	3	186689026	A	G	0.101987	-0.103888	0.0127035	2.89e-16	0.00197692	0.302807	67.3146
AHSP	ukb-ppp	33620	rs72790561	16	31537624	A	C	0.034542	0.117633	0.0199204	3.52e-09	0.000922931	0.000922931	31.0558
AIF1	ukb-ppp	32907	rs149136965	6	30958409	C	G	0.0147667	-0.190657	0.0332589	9.89e-09	0.00105769	0.0191477	34.8401
AIF1	ukb-ppp	32907	rs6920723	6	31421489	A	G	0.0132924	-0.232599	0.034919	2.72e-11	0.00141918	0.0191477	46.7645
AIF1	ukb-ppp	32907	rs1041981	6	31540784	A	C	0.36199	-0.0537221	0.00792354	1.2e-11	0.00133309	0.0191477	43.9239
AIF1	ukb-ppp	32907	rs2261033	6	31603591	G	A	0.430668	-0.111464	0.00775419	7.46e-47	0.00609267	0.0191477	201.708
AIF1	ukb-ppp	32907	rs538294600	6	31739794	A	G	0.369509	-0.0605437	0.00909448	2.79e-11	0.00170794	0.0191477	56.2958
AIF1	ukb-ppp	32907	rs140323264	6	31973462	C	T	0.0326513	-0.190052	0.0240564	2.78e-15	0.0022817	0.0191477	75.251
AIF1	ukb-ppp	32907	rs112964544	6	32488402	A	G	0.209379	-0.0814923	0.0110219	1.43e-13	0.00219869	0.0191477	72.5074
AIF1	ukb-ppp	32907	rs117108573	6	32489679	T	C	0.0809455	-0.100049	0.0149496	2.2e-11	0.00148932	0.0191477	49.0793
AIF1	ukb-ppp	32907	rs575662827	6	32543874	C	T	0.103221	-0.0920129	0.0136933	1.82e-11	0.0015674	0.0191477	51.6564
AIF1L	decode	35372	rs2478784	9	131096744	T	G	0.1682	0.5556	0.008751	1e-200	0.0863773	0.207538	3344.01
AIF1L	decode	35371	rs149044261	9	131047618	A	G	0.25259	-0.3053	0.009709	1e-200	0.0351932	0.207538	1290.15
AIF1L	decode	35372	rs11521842	9	131341739	G	C	0.15134	0.2055	0.011937	2.06e-66	0.0108478	0.207538	387.894
AIF1L	decode	35371	rs11244275	9	131079161	T	C	0.06001	-0.295	0.018025	3.36e-60	0.00981795	0.207538	350.694
AIF1L	decode	35375	rs140987669	9	131130230	G	A	0.02428	-0.3794	0.028261	4.32e-41	0.00682022	0.207538	242.908
AIF1L	decode	35372	rs79713253	9	131103828	A	T	0.01048	-0.567	0.043963	4.66e-38	0.00666779	0.207538	237.423
AIF1L	decode	35375	rs74352993	9	131203383	A	G	0.01558	0.4117	0.034647	1.45e-32	0.00519924	0.207538	184.874
AIF1L	decode	35375	rs17147620	9	131140401	C	G	0.05702	-0.2172	0.018775	5.96e-31	0.00507317	0.207538	180.368
AIF1L	decode	35374	rs7875167	9	131720896	T	C	0.87363	-0.1343	0.012924	2.71e-25	0.00398248	0.207538	141.432
AIF1L	decode	35372	rs114668428	9	131243683	C	T	0.1345	-0.124	0.012594	7.13e-23	0.00357983	0.207538	127.074
AIF1L	decode	35363	rs7870225	9	130535166	C	T	0.15708	0.1054	0.011761	3.19e-19	0.00294184	0.207538	104.333
AIF1L	decode	35372	rs117111219	9	131249760	A	G	0.02303	0.258	0.028808	3.37e-19	0.00299533	0.207538	106.263
AIF1L	decode	35372	rs182293592	9	131394402	T	G	0.09332	-0.1301	0.014674	7.59e-19	0.00286427	0.207538	101.6
AIF1L	decode	35371	rs147524303	9	131044240	A	G	0.02914	0.2238	0.025713	3.21e-18	0.00283398	0.207538	100.52
AIF1L	decode	35372	rs2855157	9	130718067	C	G	0.39787	-0.0701	0.00871	8.42e-16	0.00235449	0.207538	83.475
AIF1L	decode	35375	rs144133204	9	131149776	C	G	0.01824	0.2574	0.032396	1.93e-15	0.00237289	0.207538	84.1358
AIF1L	decode	35371	rs9411314	9	131815519	G	A	0.39029	-0.0642	0.008786	2.73e-13	0.0019616	0.207538	69.5162
AIF1L	decode	35370	rs11244267	9	131058514	A	C	0.02937	-0.1768	0.025547	4.5e-12	0.00178218	0.207538	63.1448
AIF1L	decode	35369	rs7856210	9	130391677	T	C	0.04553	0.1413	0.020549	6.14e-12	0.0017353	0.207538	61.479
AIF1L	decode	35371	rs11244204	9	130942043	G	A	0.03589	0.1522	0.022818	2.56e-11	0.00160309	0.207538	56.7909
AIF1L	decode	35368	rs111066180	9	130972230	T	C	0.17044	0.0708	0.011447	6.2e-10	0.00141748	0.207538	50.2016
AIF1L	decode	35372	rs12551587	9	131924211	A	G	0.01076	0.2579	0.041932	7.73e-10	0.00141595	0.207538	50.153
AIF1L	decode	35364	rs11244382	9	130447033	A	C	0.04905	-0.1229	0.020119	1e-09	0.00140906	0.207538	49.8976
AIF1L	decode	35371	rs142806751	9	131842900	A	T	0.02632	-0.1647	0.027464	2.01e-09	0.00139033	0.207538	49.2432
AIF1L	decode	35370	rs75057487	9	130104570	A	G	0.11689	0.0783	0.013355	4.55e-09	0.00126574	0.207538	44.8235
AIF1L	decode	35374	rs117331883	9	131722079	T	C	0.02073	-0.179	0.030969	7.47e-09	0.00130088	0.207538	46.0747
AIF1L	decode	35370	rs7850359	9	131012508	A	G	0.08956	-0.0843	0.014704	9.85e-09	0.00115891	0.207538	41.036
AIF1L	decode	35366	rs148174391	9	130948721	C	T	0.01109	0.2315	0.040715	1.3e-08	0.00117549	0.207538	41.6191
AK1	decode	35357	rs9919018	9	127880476	A	G	0.24427	-0.0601	0.009451	2.03e-10	0.00133357	0.00133357	47.2113
AKAP12	ukb-ppp	33187	rs1555104	6	151614040	C	T	0.952334	-0.113963	0.0179964	2.41e-10	0.00117911	0.00117911	39.1751
AKR1A1	decode	35365	rs111644731	1	45074875	T	C	0.02919	-0.8415	0.024533	1e-200	0.0401335	0.165725	1478.58
AKR1A1	decode	35369	rs145657056	1	45825828	A	G	0.02114	-0.9299	0.028438	1e-200	0.0357872	0.165725	1312.66
AKR1A1	decode	35369	rs145683585	1	45597981	T	C	0.02677	-0.8196	0.025646	1e-200	0.0350024	0.165725	1282.83
AKR1A1	decode	35371	rs4660350	1	46469241	G	A	0.97269	0.4271	0.025788	1.32e-61	0.00969137	0.165725	346.129
AKR1A1	decode	35364	rs2055145	1	45460823	G	C	0.20331	0.1563	0.010334	1.1e-51	0.007914	0.165725	282.087
AKR1A1	decode	35366	rs150080554	1	45041746	T	C	0.0119	-0.5772	0.039094	2.49e-49	0.00783485	0.165725	279.259
AKR1A1	decode	35364	rs10890324	1	45325482	A	G	0.75176	-0.1387	0.009535	6.21e-48	0.00718016	0.165725	255.741
AKR1A1	decode	35371	rs28363196	1	46250651	G	T	0.11751	0.1634	0.012889	7.93e-37	0.00553756	0.165725	196.949
AKR1A1	decode	35359	rs72671921	1	44603378	A	G	0.0216	-0.3083	0.028585	4.03e-27	0.00401742	0.165725	142.617
AKR1A1	decode	35372	rs12723072	1	46526218	T	C	0.12242	0.1241	0.012826	3.82e-22	0.00330912	0.165725	117.432
AKR1A1	decode	35358	rs270741	1	44604222	A	G	0.2345	0.084	0.009882	1.89e-17	0.00253324	0.165725	89.7928
AKR1A1	decode	35359	rs3008979	1	44709455	A	G	0.80109	-0.0761	0.010439	3.09e-13	0.0018456	0.165725	65.3755
AKR1A1	decode	35359	rs111921744	1	44604863	A	G	0.05422	0.1117	0.018106	6.86e-10	0.00127964	0.165725	45.302
AKR1A1	decode	35369	rs41269119	1	45615289	G	A	0.01867	0.1913	0.031467	1.21e-09	0.00134097	0.165725	47.4898
AKR1A1	decode	35372	rs11211290	1	46480251	G	A	0.11547	0.0769	0.013041	3.71e-09	0.00120799	0.165725	42.7784
AKR1A1	decode	35365	rs114934912	1	45432406	T	C	0.01177	0.2184	0.039245	2.62e-08	0.00110961	0.165725	39.2827
AKR1B1	ukb-ppp	32907	rs2229542	7	134135621	C	T	0.0135078	-0.586504	0.0333472	3.05e-69	0.00916748	0.0105844	304.447
AKR1B1	ukb-ppp	32907	rs782545	7	134187939	G	A	0.032857	0.149314	0.0216739	5.61e-12	0.00141693	0.0105844	46.6904
AKR1C3	decode	35374	rs7903755	10	5111103	G	A	0.66941	-0.1415	0.008627	1.86e-60	0.00886186	0.0413255	316.264
AKR1C3	decode	35379	rs72781984	10	5600786	A	C	0.0144	-0.4301	0.034007	1.16e-36	0.00525088	0.0413255	186.741
AKR1C3	decode	35373	rs10904368	10	4889893	A	G	0.20716	-0.1256	0.01002	4.82e-36	0.00518204	0.0413255	184.249
AKR1C3	decode	35374	rs76267270	10	4688015	C	T	0.01743	-0.3208	0.03163	3.59e-24	0.003525	0.0413255	125.128
AKR1C3	decode	35374	rs4881380	10	5029507	T	C	0.5078	0.065	0.008153	1.55e-15	0.00211199	0.0413255	74.8633
AKR1C3	decode	35373	rs148398141	10	4596116	T	C	0.0108	-0.3192	0.040104	1.73e-15	0.00217703	0.0413255	77.1716
AKR1C3	decode	35373	rs117434387	10	4115861	A	T	0.01559	-0.2618	0.033434	4.86e-15	0.00210374	0.0413255	74.5681
AKR1C3	decode	35372	rs34080891	10	5394110	A	G	0.03279	-0.1632	0.022643	5.7e-13	0.0016894	0.0413255	59.8552
AKR1C3	decode	35374	rs4881424	10	5277089	G	C	0.37436	0.0601	0.008347	6e-13	0.00169197	0.0413255	59.9498
AKR1C3	decode	35360	rs138675209	10	5843044	G	A	0.05056	-0.1349	0.018799	7.18e-13	0.00174714	0.0413255	61.8836
AKR1C3	decode	35359	rs62626310	10	6002554	T	C	0.03293	-0.1545	0.022712	1.03e-11	0.00152033	0.0413255	53.836
AKR1C3	decode	35370	rs6601945	10	5333914	C	T	0.17755	0.0699	0.010679	5.92e-11	0.00142697	0.0413255	50.5412
AKR1C3	decode	35373	rs11252819	10	4898640	C	T	0.17843	0.0687	0.010615	9.69e-11	0.00138375	0.0413255	49.0122
AKR1C3	decode	35376	rs117221127	10	4347575	A	C	0.02166	-0.1871	0.028936	1.01e-10	0.00148363	0.0413255	52.5599
AKR1C3	decode	35372	rs117737753	10	5563265	T	C	0.02112	-0.1682	0.028433	3.31e-09	0.00116978	0.0413255	41.4237
AKR1C4	decode	35374	rs369001260	10	5177030	G	A	0.2014	-0.6057	0.007701	1e-200	0.118014	0.19475	4732.95
AKR1C4	decode	35374	rs7081029	10	5291080	T	C	0.22476	0.1734	0.00953	5.58e-74	0.0104781	0.19475	374.557
AKR1C4	decode	35368	rs72778490	10	5348278	T	G	0.03946	-0.3596	0.020378	1.09e-69	0.00980261	0.19475	350.111
AKR1C4	decode	35368	rs10904466	10	5343621	C	G	0.06499	-0.2697	0.016015	1.22e-63	0.00884005	0.19475	315.426
AKR1C4	decode	35373	rs61830178	10	4612967	T	C	0.05863	-0.2252	0.016782	4.66e-41	0.00559818	0.19475	199.128
AKR1C4	decode	35374	rs148075455	10	4807775	T	C	0.01019	-0.4494	0.039659	9.16e-30	0.00407401	0.19475	144.695
AKR1C4	decode	35372	rs4540750	10	4910306	G	A	0.56877	-0.0875	0.008013	9.22e-28	0.00375571	0.19475	133.34
AKR1C4	decode	35368	rs61854641	10	5349416	T	A	0.06742	0.1463	0.015764	1.68e-20	0.00269149	0.19475	95.4443
AKR1C4	decode	35377	rs9424135	10	5658880	T	G	0.105	-0.1102	0.01288	1.17e-17	0.00228247	0.19475	80.9272
AKR1C4	decode	35372	rs34280922	10	5073248	T	C	0.14022	-0.0959	0.011422	4.61e-17	0.0022175	0.19475	78.6074
AKR1C4	decode	35351	rs34836742	10	6178690	T	C	0.04539	-0.1597	0.019297	1.28e-16	0.00221017	0.19475	78.3004
AKR1C4	decode	35374	rs7081347	10	5515470	A	G	0.38025	-0.0667	0.008132	2.37e-16	0.00209685	0.19475	74.3256
AKR1C4	decode	35373	rs4881342	10	4788162	A	G	0.10606	0.0999	0.013002	1.55e-14	0.00189244	0.19475	67.0642
AKR1C4	decode	35372	rs7089195	10	4569344	G	A	0.16367	0.0826	0.010777	1.79e-14	0.00186783	0.19475	66.1887
AKR1C4	decode	35375	rs11252447	10	4289534	A	G	0.73676	0.0645	0.009025	8.88e-13	0.00161372	0.19475	57.1743
AKR1C4	decode	35360	rs112168619	10	5830123	T	C	0.22537	-0.0678	0.009498	9.45e-13	0.00160502	0.19475	56.8414
AKR1C4	decode	35374	rs7477097	10	5240894	T	G	0.06193	0.1178	0.016571	1.17e-12	0.00161234	0.19475	57.1238
AKR1C4	decode	35378	rs7084261	10	5662017	A	G	0.13558	-0.0801	0.011552	4.09e-12	0.00150389	0.19475	53.2817
AKR1C4	decode	35374	rs544880954	10	5145950	G	A	0.03024	0.1537	0.023298	4.19e-11	0.00138555	0.19475	49.0779
AKR1C4	decode	35374	rs9423642	10	5520351	A	G	0.01078	-0.2501	0.03904	1.49e-10	0.00133404	0.19475	47.2507
AKR1C4	decode	35375	rs75633195	10	4303016	C	G	0.01002	-0.2435	0.039205	5.27e-10	0.00117631	0.19475	41.6586
AKR1C4	decode	35379	rs111561095	10	5601274	T	C	0.03761	0.1275	0.021065	1.43e-09	0.00117681	0.19475	41.6809
AKR1C4	decode	35374	rs10444199	10	4646929	A	G	0.40505	0.0483	0.008082	2.29e-09	0.00112438	0.19475	39.8164
AKR1C4	decode	35359	rs12722526	10	6035798	A	G	0.02996	-0.1391	0.023437	2.94e-09	0.00112465	0.19475	39.8089
AKR1C4	decode	35371	rs181170856	10	5471207	A	C	0.0163	-0.189	0.032488	5.97e-09	0.00114552	0.19475	40.5625
AKR1C4	decode	35373	rs1679414	10	4463152	A	C	0.10903	0.0735	0.012707	7.3e-09	0.00104958	0.19475	37.1635
AKR1C4	decode	35373	rs75764681	10	4452438	T	C	0.06023	-0.0973	0.016831	7.42e-09	0.00107174	0.19475	37.9492
AKR1C4	decode	35349	rs17151529	10	6182603	T	C	0.33438	-0.0476	0.008398	1.44e-08	0.00100858	0.19475	35.6863
AKR1C4	decode	35373	rs140563630	10	4951847	T	C	0.02464	0.144	0.02556	1.76e-08	0.000996691	0.19475	35.2891
AKR1D1	decode	35377	rs1038626	7	138112731	T	A	0.82684	0.0589	0.010622	2.94e-08	0.000993413	0.000993413	35.1769
AKR7A2	decode	35377	rs61766662	1	19330519	C	T	0.3241	-0.1514	0.008658	1.81e-68	0.0100425	0.0178853	358.858
AKR7A2	decode	35379	rs112655001	1	19422564	A	G	0.02979	-0.1757	0.024201	3.87e-13	0.00178447	0.0178853	63.2421
AKR7A2	decode	35378	rs3762391	1	19313501	A	G	0.2622	0.0596	0.009301	1.48e-10	0.00137434	0.0178853	48.6855
AKR7A2	decode	35380	rs116005791	1	18964128	A	G	0.01595	0.2037	0.03265	4.4e-10	0.00130254	0.0178853	46.1412
AKR7A2	decode	35379	rs12566679	1	19513501	A	G	0.07565	0.0933	0.015326	1.15e-09	0.00121741	0.0178853	43.121
AKR7A2	decode	35380	rs12410383	1	19046866	T	C	0.02372	0.1522	0.026304	7.2e-09	0.00107287	0.0178853	37.9969
AKR7A2	decode	35379	rs35289324	1	19676189	A	G	0.11188	0.0741	0.012873	8.6e-09	0.00109117	0.0178853	38.6443
AKR7A3	decode	35379	rs12094043	1	19245382	G	A	0.34677	-0.2124	0.008638	1.71e-133	0.0204384	0.0712847	738.135
AKR7A3	decode	35378	rs3762391	1	19313501	A	G	0.2622	0.1294	0.009395	3.68e-43	0.00647843	0.0712847	230.675
AKR7A3	decode	35380	rs78737953	1	19711031	A	G	0.0481	-0.2257	0.018765	2.54e-33	0.00466476	0.0712847	165.803
AKR7A3	decode	35379	rs115361338	1	18826868	A	C	0.01754	-0.3742	0.031836	6.74e-32	0.00482594	0.0712847	171.555
AKR7A3	decode	35376	rs4655163	1	19785316	T	C	0.04531	-0.2071	0.019626	4.95e-26	0.00371062	0.0712847	131.748
AKR7A3	decode	35376	rs150224334	1	19497233	A	G	0.04422	-0.1872	0.019754	2.63e-21	0.00296223	0.0712847	105.097
AKR7A3	decode	35376	rs6426806	1	19485983	A	G	0.20764	-0.0931	0.010179	5.9e-20	0.00285209	0.0712847	101.178
AKR7A3	decode	35380	rs4912045	1	19094628	A	G	0.03283	0.2064	0.022659	8.32e-20	0.00270535	0.0712847	95.9694
AKR7A3	decode	35378	rs72651445	1	19293349	T	C	0.03101	0.2161	0.024088	2.93e-19	0.00280647	0.0712847	99.5611
AKR7A3	decode	35380	rs141183136	1	18961510	C	G	0.01233	-0.3185	0.036678	3.83e-18	0.00247072	0.0712847	87.6257
AKR7A3	decode	35376	rs59798360	1	18912736	A	G	0.04764	-0.1613	0.01904	2.42e-17	0.00236087	0.0712847	83.711
AKR7A3	decode	35376	rs7540510	1	18914127	A	G	0.33548	0.0725	0.00873	1e-16	0.00234359	0.0712847	83.0967
AKR7A3	decode	35379	rs4912016	1	19687292	G	C	0.81577	0.0857	0.010709	1.22e-15	0.0022076	0.0712847	78.2709
AKR7A3	decode	35379	rs9728654	1	18868010	T	C	0.11276	-0.0984	0.01315	7.28e-14	0.00193739	0.0712847	68.672
AKR7A3	decode	35378	rs6675466	1	20011564	A	G	0.04987	-0.1315	0.018897	3.43e-12	0.00163872	0.0712847	58.0664
AKR7A3	decode	35379	rs189614440	1	18623305	G	A	0.01982	-0.202	0.029151	4.23e-12	0.00158541	0.0712847	56.1762
AKR7A3	decode	35379	rs11586648	1	19835334	G	T	0.87532	0.0819	0.012379	3.69e-11	0.00146407	0.0712847	51.8703
AKR7A3	decode	35379	rs79114226	1	20176217	T	C	0.03853	0.1407	0.021328	4.2e-11	0.00146674	0.0712847	51.9651
AKR7A3	decode	35380	rs75873622	1	18440062	G	A	0.09438	-0.0847	0.014111	1.95e-09	0.00122637	0.0712847	43.4399
AKR7A3	decode	35379	rs116779160	1	19457303	C	T	0.01638	0.188	0.033085	1.33e-08	0.0011389	0.0712847	40.3369
AKR7L	ukb-ppp	32981	rs7545729	1	19299240	C	G	0.549651	-0.0647901	0.00765222	2.52e-17	0.00207818	0.0272478	68.6791
AKR7L	ukb-ppp	32981	rs59622577	1	19609013	T	C	0.097373	-0.316627	0.012902	5.41e-133	0.0176227	0.0272478	591.605
AKR7L	ukb-ppp	32981	rs9660883	1	19612249	A	G	0.923462	0.0857251	0.0142916	1.99e-09	0.00103882	0.0272478	34.295
AKR7L	ukb-ppp	32981	rs75708060	1	19629779	C	T	0.087547	0.156181	0.0134772	4.71e-31	0.00389707	0.0272478	129.024
AKR7L	ukb-ppp	32981	rs2268805	1	19679556	G	A	0.234921	0.0650846	0.00910026	8.55e-13	0.0015227	0.0272478	50.2937
AKR7L	ukb-ppp	32981	rs17400406	1	19827823	G	A	0.0768035	-0.0876021	0.0144083	1.2e-09	0.00108826	0.0272478	35.929
AKT3	ukb-ppp	32734	rs4515770	1	243686913	C	T	0.217936	0.0647252	0.00927641	3.01e-12	0.00142807	0.00142807	46.8103
ALAD	decode	35359	rs1800435	9	113391611	G	C	0.08677	-0.4172	0.014596	1.12e-179	0.0275847	0.0778579	1002.98
ALAD	decode	35362	rs1805312	9	113390710	G	C	0.0877	-0.3407	0.014473	1.59e-122	0.0185743	0.0778579	669.216
ALAD	decode	35363	rs8177813	9	113389221	C	T	0.04765	-0.2158	0.019275	4.27e-29	0.00422661	0.0778579	150.092
ALAD	decode	35365	rs188905041	9	113630351	A	G	0.01454	-0.3554	0.033984	1.35e-25	0.00361966	0.0778579	128.467
ALAD	decode	35374	rs12351168	9	113288424	G	A	0.0675	-0.162	0.016455	7.2e-23	0.00330379	0.0778579	117.249
ALAD	decode	35362	rs1805316	9	113390970	G	A	0.10836	0.1228	0.013174	1.15e-20	0.00291397	0.0778579	103.339
ALAD	decode	35374	rs59709283	9	113308812	A	G	0.05307	-0.1341	0.018286	2.24e-13	0.0018074	0.0778579	64.0471
ALAD	decode	35371	rs140106796	9	113132257	T	C	0.01257	-0.2643	0.037218	1.24e-12	0.00173407	0.0778579	61.4388
ALAD	decode	35363	rs2622266	9	113657966	T	C	0.83619	0.078	0.010986	1.25e-12	0.00166673	0.0778579	59.0355
ALAD	decode	35370	rs56314830	9	113145871	C	T	0.11288	0.0884	0.013098	1.49e-11	0.00156507	0.0778579	55.4402
ALAD	decode	35365	rs11790374	9	113633946	C	T	0.04885	0.1261	0.018958	2.9e-11	0.00147766	0.0778579	52.3317
ALAD	decode	35365	rs62555334	9	113693876	T	A	0.10066	-0.0869	0.013629	1.81e-10	0.00136726	0.0778579	48.4165
ALAD	decode	35374	rs141972027	9	113340476	C	T	0.01712	-0.1952	0.031242	4.16e-10	0.00128231	0.0778579	45.4162
ALAD	decode	35372	rs149373678	9	113036965	C	T	0.01127	-0.2377	0.03886	9.55e-10	0.00125919	0.0778579	44.5936
ALAD	decode	35364	rs4978549	9	113638656	T	G	0.6832	-0.0528	0.008822	2.16e-09	0.00120679	0.0778579	42.726
ALAD	decode	35371	rs71503552	9	112993883	G	C	0.11515	0.075	0.012813	4.81e-09	0.00114627	0.0778579	40.5889
ALAD	decode	35371	rs2296074	9	113368445	C	T	0.03998	0.1168	0.020748	1.81e-08	0.00104722	0.0778579	37.078
ALAD	decode	35363	rs75741924	9	113932110	T	C	0.0281	0.1396	0.02498	2.29e-08	0.00106446	0.0778579	37.6804
ALAD	decode	35367	rs139165114	9	113736217	T	C	0.0308	0.1301	0.023492	3.06e-08	0.00101053	0.0778579	35.7735
ALCAM	ukb-ppp	34090	rs2947779	3	104414583	A	G	0.373418	-0.0443535	0.00716138	5.89e-10	0.000920575	0.0172365	31.4095
ALCAM	ukb-ppp	34090	rs12636609	3	104873224	A	G	0.743819	0.0476726	0.00794671	1.98e-09	0.000866128	0.0172365	29.5502
ALCAM	ukb-ppp	34090	rs73175254	3	105049068	T	G	0.127206	0.13781	0.0103396	1.58e-40	0.00421707	0.0172365	144.36
ALCAM	ukb-ppp	34090	rs113646777	3	105133366	T	G	0.0204508	0.188087	0.024637	2.27e-14	0.00141737	0.0172365	48.384
ALCAM	ukb-ppp	34090	rs34926152	3	105264176	T	G	0.0485333	-0.30284	0.0159911	5.54e-80	0.00847013	0.0172365	291.196
ALCAM	ukb-ppp	34090	rs115830163	3	105303162	C	T	0.0398131	0.132646	0.0180002	1.72e-13	0.00134524	0.0172365	45.9183
ALDH1A1	decode	35348	rs348452	9	72938469	T	C	0.23989	0.1035	0.009509	1.37e-27	0.0039066	0.0039066	138.624
ALDH2	decode	35370	rs10849939	12	111373800	A	G	0.27096	-0.0913	0.009144	1.77e-23	0.00329328	0.00588813	116.861
ALDH2	decode	35368	rs148661844	12	111323530	A	G	0.01995	-0.2576	0.028276	8.22e-20	0.00259485	0.00588813	92.0083
ALDH3A1	ukb-ppp	33593	rs2472712	17	18897672	A	G	0.539007	-0.0765103	0.00792784	4.88e-22	0.0029091	0.105123	98.0047
ALDH3A1	ukb-ppp	33593	rs78762321	17	19419065	T	C	0.0281201	-0.150309	0.0234856	1.55e-10	0.00123489	0.105123	41.5326
ALDH3A1	ukb-ppp	33593	rs75045964	17	19446089	C	T	0.0592511	0.114081	0.0155938	2.56e-13	0.00145086	0.105123	48.8068
ALDH3A1	ukb-ppp	33593	rs143149959	17	19476459	T	C	0.0114846	-0.272456	0.0360974	4.43e-14	0.00168547	0.105123	56.7123
ALDH3A1	ukb-ppp	33593	rs137985095	17	19573473	T	G	0.0114709	-0.331459	0.034927	2.31e-21	0.00249159	0.105123	83.9041
ALDH3A1	ukb-ppp	33593	rs35852749	17	19600535	T	C	0.259298	0.290639	0.0084193	1e-200	0.0324474	0.105123	1126.49
ALDH3A1	ukb-ppp	33593	rs76119305	17	19605569	C	T	0.0788023	0.270335	0.0137982	1.81e-85	0.0106103	0.105123	360.232
ALDH3A1	ukb-ppp	33593	rs117587087	17	19623607	G	A	0.0445404	0.295902	0.0178725	1.44e-61	0.00745233	0.105123	252.211
ALDH3A1	ukb-ppp	33593	rs11869558	17	19627907	A	G	0.0103661	0.308524	0.0363257	2.01e-17	0.00195298	0.105123	65.7309
ALDH3A1	ukb-ppp	33593	rs112838669	17	19630698	T	C	0.0213805	-0.324132	0.0254678	4.18e-37	0.00439648	0.105123	148.334
ALDH3A1	ukb-ppp	33593	rs59102760	17	19646750	T	C	0.0224303	-0.301652	0.0248206	5.51e-34	0.00399048	0.105123	134.581
ALDH3A1	ukb-ppp	33593	rs141629816	17	19661995	T	G	0.0195848	-0.353126	0.0275399	1.23e-37	0.00478871	0.105123	161.632
ALDH3A1	ukb-ppp	33593	rs62068091	17	19702465	T	C	0.0371636	-0.30439	0.0205098	7.94e-50	0.00663072	0.105123	224.219
ALDH3A1	ukb-ppp	33593	rs117422125	17	19707152	A	G	0.0219337	-0.274702	0.025851	2.25e-26	0.00323768	0.105123	109.11
ALDH3A1	ukb-ppp	33593	rs186492149	17	19707968	C	T	0.0113611	-0.305959	0.0359691	1.8e-17	0.00210288	0.105123	70.7867
ALDH3A1	ukb-ppp	33593	rs62066262	17	19781087	G	A	0.0152264	-0.305626	0.0299294	1.76e-24	0.0028012	0.105123	94.3595
ALDH3A1	ukb-ppp	33593	rs116922675	17	20034539	G	C	0.0407002	0.166249	0.0191216	3.49e-18	0.00215824	0.105123	72.6541
ALDH3A1	ukb-ppp	33593	rs139871381	17	20050563	C	T	0.0244338	-0.248808	0.0238826	2.05e-25	0.00295125	0.105123	99.429
ALDH3A1	ukb-ppp	33593	rs147940287	17	20228647	C	A	0.0328957	-0.215191	0.0215213	1.54e-23	0.00294639	0.105123	99.2648
ALDH3A1	ukb-ppp	33593	rs62066930	17	20327215	G	A	0.074991	-0.17136	0.0146108	9.13e-32	0.00407384	0.105123	137.404
ALDH3A1	ukb-ppp	33593	rs12935885	17	20677957	A	T	0.369042	0.0776805	0.00791216	9.43e-23	0.00281015	0.105123	94.6619
ALDH3B1	decode	35354	rs475325	11	68017592	T	C	0.23363	0.135	0.009383	6.23e-47	0.00652626	0.00652626	232.232
ALDH5A1	ukb-ppp	33874	rs9461018	6	24463804	T	C	0.0267042	-0.220293	0.0236912	1.42e-20	0.00252264	0.0125179	85.6631
ALDH5A1	ukb-ppp	33874	rs2744581	6	24502484	G	A	0.518923	-0.141489	0.00761857	5.45e-77	0.00999523	0.0125179	341.977
ALDH6A1	decode	35351	rs8013751	14	74222020	T	G	0.16166	0.1113	0.01075	4.04e-25	0.00335771	0.00851075	119.092
ALDH6A1	decode	35351	rs17782641	14	74642359	G	C	0.10033	-0.0963	0.013164	2.57e-13	0.00167416	0.00851075	59.2791
ALDH6A1	decode	35349	rs34723332	14	74311894	A	G	0.08102	-0.1008	0.014401	2.57e-12	0.00151304	0.00851075	53.5623
ALDH6A1	decode	35351	rs72723762	14	73908998	A	G	0.03666	-0.1198	0.021427	2.26e-08	0.00101372	0.00851075	35.8702
ALDH6A1	decode	35351	rs28505437	14	74197998	T	C	0.06226	-0.0903	0.016171	2.35e-08	0.000952132	0.00851075	33.689
ALDOB	decode	35343	rs76682371	9	100548255	G	A	0.01064	-0.3805	0.041563	5.45e-20	0.00304814	0.00304814	108.054
ALDOC	decode	35359	rs141921160	17	28576910	T	C	0.01035	-0.6133	0.038951	7.37e-56	0.00770545	0.0120297	274.557
ALDOC	decode	35359	rs141697944	17	27654340	A	G	0.01049	-0.372	0.039646	6.41e-21	0.00287284	0.0120297	101.868
ALDOC	decode	35361	rs190283192	17	29481726	G	A	0.0237	-0.1771	0.02712	6.57e-11	0.00145144	0.0120297	51.396
ALKBH3	decode	35372	rs2434484	11	43927458	G	T	0.33932	-0.2406	0.008594	1.88e-172	0.025955	0.0526537	942.493
ALKBH3	decode	35378	rs12788721	11	43913244	T	A	0.03479	0.2774	0.022702	2.46e-34	0.00516796	0.0526537	183.771
ALKBH3	decode	35378	rs117994943	11	43897256	A	G	0.03133	0.2501	0.024037	2.36e-25	0.00379659	0.0526537	134.82
ALKBH3	decode	35378	rs118103137	11	43806785	C	A	0.16578	0.0997	0.011055	1.91e-19	0.00274937	0.0526537	97.5298
ALKBH3	decode	35377	rs76983285	11	44000808	T	C	0.11223	0.105	0.012937	4.81e-16	0.00219694	0.0526537	77.8878
ALKBH3	decode	35377	rs112983447	11	44072451	T	C	0.12933	-0.0991	0.012372	1.14e-15	0.00221172	0.0526537	78.413
ALKBH3	decode	35378	rs12291163	11	43753181	T	C	0.06154	0.1368	0.017246	2.15e-15	0.0021616	0.0526537	76.6344
ALKBH3	decode	35368	rs111306127	11	43929030	G	A	0.02328	0.1782	0.026698	2.48e-11	0.0014441	0.0526537	51.146
ALKBH3	decode	35374	rs74499141	11	44530776	T	C	0.12865	-0.0787	0.012321	1.69e-10	0.00138861	0.0526537	49.1864
ALKBH3	decode	35375	rs61884799	11	43506257	A	G	0.0454	-0.1257	0.020046	3.6e-10	0.00136955	0.0526537	48.5115
ALKBH3	decode	35368	rs78356316	11	43188604	C	T	0.05945	-0.0982	0.017259	1.27e-08	0.00107842	0.0526537	38.1805
ALKBH3	decode	35376	rs11037461	11	43523837	A	G	0.02071	0.1599	0.028382	1.76e-08	0.0010371	0.0526537	36.7243
ALKBH3	decode	35378	rs72896476	11	43873047	T	C	0.01097	0.2243	0.040831	3.94e-08	0.0010917	0.0526537	38.6623
ALKBH3	decode	35373	rs55769012	11	44483594	A	G	0.1616	0.0609	0.011167	4.94e-08	0.00100498	0.0526537	35.5829
ALOX15B	decode	35365	rs9910732	17	8067983	A	G	0.29487	-0.0741	0.008614	7.85e-18	0.00228332	0.00228332	80.9297
ALPG	decode	35366	rs12478529	2	232421944	T	C	0.224	0.1958	0.009598	1.68e-92	0.013328	0.0402884	477.698
ALPG	decode	35366	rs56080708	2	232409765	A	C	0.07185	-0.2341	0.015448	7.08e-52	0.00730933	0.0402884	260.391
ALPG	decode	35366	rs144545143	2	232391639	T	C	0.0389	0.2159	0.021059	1.16e-24	0.00348541	0.0402884	123.689
ALPG	decode	35367	rs115411880	2	231780366	C	G	0.05638	0.1567	0.017255	1.07e-19	0.0026127	0.0402884	92.6403
ALPG	decode	35366	rs2678531	2	232349696	A	G	0.06444	0.1378	0.016425	4.87e-17	0.00228958	0.0402884	81.1545
ALPG	decode	35366	rs4973532	2	232492614	C	T	0.09595	0.1103	0.013643	6.24e-16	0.00211066	0.0402884	74.7993
ALPG	decode	35366	rs116064750	2	231633913	A	G	0.03939	0.1647	0.020829	2.63e-15	0.00205282	0.0402884	72.7452
ALPG	decode	35366	rs114158582	2	232386664	G	A	0.02408	-0.186	0.02602	8.78e-13	0.00162602	0.0402884	57.5963
ALPG	decode	35366	rs73007608	2	232437431	A	G	0.06515	-0.1115	0.016192	5.74e-12	0.00151438	0.0402884	53.6359
ALPG	decode	35366	rs28463549	2	232371431	C	T	0.0301	-0.1341	0.023277	8.36e-09	0.00104998	0.0402884	37.1705
ALPG	decode	35366	rs182171947	2	232441749	A	C	0.01254	-0.1985	0.035995	3.5e-08	0.000975816	0.0402884	34.5425
ALPG	decode	35363	rs6738529	2	232686251	T	G	0.59407	0.045	0.008221	4.41e-08	0.000976661	0.0402884	34.5695
ALPG	decode	35366	rs182535587	2	232401730	A	T	0.01903	-0.1601	0.029288	4.6e-08	0.00095699	0.0402884	33.8754
ALPP	ukb-ppp	33533	rs10933379	2	232465521	C	A	0.360344	-0.0435887	0.00777081	2.03e-08	0.000875874	0.136689	29.3947
ALPP	ukb-ppp	33533	rs60025127	2	232553520	T	C	0.017988	-0.204563	0.0285683	8.04e-13	0.00147837	0.136689	49.6447
ALPP	ukb-ppp	33533	rs569327189	2	232608152	G	A	0.026141	0.24688	0.0254207	2.69e-22	0.00310327	0.136689	104.38
ALPP	ukb-ppp	33533	rs536881351	2	232670139	T	A	0.0181309	-0.321782	0.0319946	8.52e-24	0.0036866	0.136689	124.073
ALPP	ukb-ppp	33533	rs541755244	2	232706107	T	C	0.0170109	0.187913	0.0297464	2.66e-10	0.00118092	0.136689	39.6442
ALPP	ukb-ppp	33533	rs33994242	2	232780658	G	A	0.155205	0.0762145	0.0102253	9.09e-14	0.00152322	0.136689	51.153
ALPP	ukb-ppp	33533	rs111580463	2	232802745	T	C	0.012689	0.290095	0.033786	8.98e-18	0.00210859	0.136689	70.8525
ALPP	ukb-ppp	33533	rs143604523	2	232846229	T	C	0.0175905	0.282447	0.0285504	4.47e-23	0.00275724	0.136689	92.7087
ALPP	ukb-ppp	33533	rs72987625	2	232871977	T	C	0.0243711	-0.209072	0.0242081	5.8e-18	0.00207865	0.136689	69.8444
ALPP	ukb-ppp	33533	rs111345985	2	232992453	T	C	0.0195479	0.238166	0.0267519	5.45e-19	0.00217428	0.136689	73.0647
ALPP	ukb-ppp	33533	rs114994412	2	233088779	A	G	0.0272627	0.131117	0.0229108	1.05e-08	0.000911827	0.136689	30.6024
ALPP	ukb-ppp	33533	rs3103284	2	233100066	G	A	0.037396	-0.170757	0.0195108	2.1e-18	0.00209923	0.136689	70.5373
ALPP	ukb-ppp	33533	rs143549263	2	233201898	C	T	0.0207671	0.320298	0.0263087	4.24e-34	0.00417254	0.136689	140.496
ALPP	ukb-ppp	33533	rs57761349	2	233204022	G	C	0.0600765	-0.425002	0.015592	1.35e-163	0.020399	0.136689	698.243
ALPP	ukb-ppp	33533	rs78131396	2	233227349	C	T	0.11347	0.180616	0.0116721	5.18e-54	0.00656322	0.136689	221.525
ALPP	ukb-ppp	33533	rs139067633	2	233239213	T	G	0.032133	0.141113	0.0217442	8.6e-11	0.0012386	0.136689	41.583
ALPP	ukb-ppp	33533	rs115334995	2	233239803	C	T	0.0140261	-0.603924	0.0321599	1.13e-78	0.0100878	0.136689	341.701
ALPP	ukb-ppp	33533	rs182535587	2	233266440	A	T	0.0195818	-0.255058	0.0272672	8.44e-21	0.00249788	0.136689	83.9662
ALPP	ukb-ppp	33533	rs6437064	2	233293146	C	G	0.823353	0.314693	0.0096882	1e-200	0.0288069	0.136689	994.575
ALPP	ukb-ppp	33533	rs146616009	2	233312375	A	G	0.019104	-0.511797	0.0280914	3.65e-74	0.00981686	0.136689	332.433
ALPP	ukb-ppp	33533	rs2853425	2	233343228	A	G	0.32333	0.246022	0.007896	1e-200	0.0264851	0.136689	912.231
ALPP	ukb-ppp	33533	rs41265123	2	233348851	G	C	0.0178334	-0.219356	0.0293072	7.17e-14	0.00168558	0.136689	56.6145
ALPP	ukb-ppp	33533	rs4973534	2	233360982	A	G	0.0764534	0.0823444	0.0139866	3.92e-09	0.000957533	0.136689	32.1378
AMBN	ukb-ppp	33084	rs1490481	4	71261308	T	C	0.716707	0.0769408	0.00857311	2.84e-19	0.00240392	0.00392777	79.7183
AMBN	ukb-ppp	33084	rs34297491	4	71448070	C	T	0.198368	0.06922	0.009714	1.03e-12	0.00152384	0.00392777	50.4887
AMBP	decode	35362	rs28616789	9	114070709	A	G	0.2772	-0.1108	0.00922	2.88e-33	0.0049195	0.00769299	174.813
AMBP	decode	35361	rs3762056	9	114328154	T	C	0.09809	-0.1252	0.014116	7.34e-19	0.00277349	0.00769299	98.3406
AMFR	ukb-ppp	32922	rs13330457	16	56457333	T	A	0.248285	-0.0513435	0.00896611	1.03e-08	0.000984022	0.000984022	32.4259
AMIGO1	ukb-ppp	33017	rs2570972	1	110052139	G	A	0.522258	0.0458459	0.00779674	4.1e-09	0.00104884	0.00104884	34.6638
AMIGO2	ukb-ppp	33533	rs17097570	12	47461183	T	C	0.0680747	-0.0922772	0.014851	5.18e-10	0.0010804	0.0315258	36.2662
AMIGO2	ukb-ppp	33533	rs1011951	12	47494920	T	C	0.439999	-0.0788194	0.00752108	1.07e-25	0.00306152	0.0315258	102.971
AMIGO2	ukb-ppp	33533	rs4768144	12	47609058	C	T	0.304313	0.11646	0.0081965	8.11e-46	0.00574272	0.0315258	193.671
AMIGO2	ukb-ppp	33533	rs860585	12	47611541	G	C	0.236703	0.0978142	0.00891837	5.46e-28	0.00345725	0.0315258	116.327
AMIGO2	ukb-ppp	33533	rs73114365	12	47674862	G	C	0.012142	0.206513	0.0341734	1.51e-09	0.00102308	0.0315258	34.34
AMIGO2	ukb-ppp	33533	rs17121808	12	47710586	C	G	0.0279078	0.187908	0.0231322	4.54e-16	0.00191581	0.0315258	64.3625
AMIGO2	ukb-ppp	33533	rs215384	12	47760201	G	C	0.41101	0.157371	0.00763887	2.67e-94	0.0119906	0.0315258	406.935
AMIGO2	ukb-ppp	33533	rs7955374	12	47880149	T	C	0.118016	-0.0701462	0.0117183	2.15e-09	0.00102433	0.0315258	34.382
AMIGO2	ukb-ppp	33533	rs114289650	12	47880526	A	G	0.024388	0.216483	0.0246771	1.75e-18	0.00223013	0.0315258	74.9458
AMN	ukb-ppp	33084	rs2991520	14	102187575	G	C	0.104414	-0.0843467	0.0127144	3.27e-11	0.00133055	0.147454	44.076
AMN	ukb-ppp	33084	rs8006850	14	102526281	A	C	0.130771	0.0827767	0.0115257	6.87e-13	0.00155773	0.147454	51.6132
AMN	ukb-ppp	33084	rs10137298	14	102533601	A	G	0.0623581	-0.115414	0.0158775	3.62e-13	0.00155767	0.147454	51.6114
AMN	ukb-ppp	33084	rs7154641	14	102760600	A	G	0.0235025	-0.185466	0.0275054	1.55e-11	0.00157886	0.147454	52.3145
AMN	ukb-ppp	33084	rs7158198	14	102773600	T	C	0.0910276	0.172146	0.0133656	5.85e-38	0.00490397	0.147454	163.033
AMN	ukb-ppp	33084	rs150789694	14	102785629	C	A	0.0163881	0.249595	0.0309397	7.19e-16	0.00200842	0.147454	66.5762
AMN	ukb-ppp	33084	rs151034203	14	102897964	C	T	0.0150057	-0.251466	0.033578	6.94e-14	0.0018693	0.147454	61.9559
AMN	ukb-ppp	33084	rs143884043	14	103156197	T	C	0.0207324	-0.269027	0.0280909	9.99e-22	0.00293882	0.147454	97.5085
AMN	ukb-ppp	33084	rs139806351	14	103157576	G	C	0.0120296	-0.287691	0.0372587	1.15e-14	0.00196733	0.147454	65.2116
AMN	ukb-ppp	33084	rs578152773	14	103171468	A	C	0.0334503	-0.188639	0.0233979	7.49e-16	0.002301	0.147454	76.2973
AMN	ukb-ppp	33084	rs8020605	14	103227852	G	T	0.227221	-0.168853	0.00920304	3.46e-75	0.0100127	0.147454	334.59
AMN	ukb-ppp	33084	rs12893481	14	103248954	T	C	0.345288	0.266944	0.00805338	1e-200	0.0322183	0.147454	1101.33
AMN	ukb-ppp	33084	rs117530275	14	103356317	A	G	0.0175228	-0.254684	0.0298283	1.36e-17	0.00223336	0.147454	74.0495
AMN	ukb-ppp	33084	rs76878383	14	103388754	T	C	0.0194656	0.472951	0.0278999	1.87e-64	0.00853872	0.147454	284.911
AMN	ukb-ppp	33084	rs7157813	14	103463561	A	G	0.395773	-0.228482	0.00785581	5.64e-186	0.0249678	0.147454	847.136
AMN	ukb-ppp	33084	rs1190222	14	103519963	G	A	0.17119	-0.135596	0.0109183	2.06e-35	0.00521744	0.147454	173.508
AMN	ukb-ppp	33084	rs78729611	14	103588679	C	T	0.0278654	-0.322836	0.0234583	4.31e-43	0.00564658	0.147454	187.861
AMN	ukb-ppp	33084	rs116958646	14	103589193	G	T	0.0674193	0.308026	0.0152797	2.23e-90	0.011931	0.147454	399.466
AMN	ukb-ppp	33084	rs79123120	14	103611519	G	A	0.0213471	-0.29919	0.0314793	2.01e-21	0.00374017	0.147454	124.197
AMN	ukb-ppp	33084	rs73358645	14	103613043	C	G	0.104383	-0.120721	0.0127793	3.5e-21	0.00272488	0.147454	90.3909
AMN	ukb-ppp	33084	rs117757183	14	103616388	C	A	0.014501	0.406021	0.0370746	6.54e-28	0.00471174	0.147454	156.612
AMN	ukb-ppp	33084	rs117968184	14	103618925	A	T	0.0430891	0.271104	0.0202379	6.39e-41	0.00606095	0.147454	201.731
AMN	ukb-ppp	33084	rs4906289	14	103636697	G	A	0.952313	0.144585	0.0187219	1.14e-14	0.0018987	0.147454	62.9323
AMN	ukb-ppp	33084	rs113313613	14	103686930	A	G	0.0427289	0.174677	0.0204629	1.39e-17	0.00249608	0.147454	82.7819
AMN	ukb-ppp	33084	rs34177372	14	103713308	A	G	0.0143346	-0.224833	0.034078	4.18e-11	0.00142845	0.147454	47.3236
AMN	ukb-ppp	33084	rs74087720	14	103821828	T	C	0.241277	0.0663929	0.00905851	2.31e-13	0.00161388	0.147454	53.4768
AMOTL2	ukb-ppp	33651	rs1353778	3	134088443	T	A	0.612658	0.0610168	0.00781582	5.86e-15	0.00176702	0.00176702	59.5637
AMPD3	ukb-ppp	33853	rs7122026	11	10255108	A	C	0.473961	-0.0416493	0.00741627	1.96e-08	0.00086498	0.0413611	29.3058
AMPD3	ukb-ppp	33853	rs61891766	11	10340079	A	G	0.0158681	-0.257948	0.0303531	1.92e-17	0.00207813	0.0413611	70.4932
AMPD3	ukb-ppp	33853	rs1450269	11	10392372	G	C	0.0950674	-0.163281	0.0125356	8.77e-39	0.00458722	0.0413611	155.997
AMPD3	ukb-ppp	33853	rs192449241	11	10447242	A	G	0.0817442	0.0814637	0.0135207	1.69e-09	0.000996274	0.0413611	33.7585
AMPD3	ukb-ppp	33853	rs117982407	11	10471356	T	C	0.0412962	0.14539	0.0182316	1.53e-15	0.00167376	0.0413611	56.7535
AMPD3	ukb-ppp	33853	rs145885215	11	10474708	C	G	0.0902027	0.142557	0.0127229	3.86e-29	0.00333558	0.0413611	113.291
AMPD3	ukb-ppp	33853	rs79057673	11	10478269	C	G	0.0207693	-0.37818	0.0257316	6.73e-49	0.00581747	0.0413611	198.079
AMPD3	ukb-ppp	33853	rs117302185	11	10481179	C	A	0.024695	-0.608213	0.024072	7.48e-141	0.0178193	0.0413611	614.145
AMPD3	ukb-ppp	33853	rs7107588	11	10505594	T	G	0.126162	-0.0762343	0.0109128	2.83e-12	0.00128142	0.0413611	43.4329
AMPD3	ukb-ppp	33853	rs7932321	11	10523476	T	C	0.912179	0.0822084	0.0127973	1.33e-10	0.00108278	0.0413611	36.693
AMPD3	ukb-ppp	33853	rs111336850	11	10577745	A	T	0.0433177	-0.148355	0.0186514	1.8e-15	0.00182418	0.0413611	61.8631
AMY1A	decode	35349	rs75516768	1	103570323	A	G	0.03519	-0.8976	0.0151	1e-200	0.0547087	0.32863	2045.71
AMY1A	decode	35351	rs61788972	1	104236645	T	A	0.05711	-0.6484	0.018482	1e-200	0.0452782	0.32863	1676.45
AMY1A	decode	35349	rs41277630	1	103574200	C	T	0.02178	-0.84	0.02875	1.17e-187	0.0300665	0.32863	1095.7
AMY1A	decode	35347	rs370981115	1	103662158	T	C	0.15609	0.3456	0.012064	1.8e-180	0.0314665	0.32863	1148.32
AMY1A	decode	35349	rs28847099	1	102770222	G	A	0.04832	-0.5486	0.019835	2.25e-168	0.0276796	0.32863	1006.24
AMY1A	decode	35349	rs564578699	1	103668771	G	A	0.02611	0.5634	0.026408	5.48e-101	0.0161429	0.32863	579.964
AMY1A	decode	35352	rs12131837	1	104322609	T	C	0.39346	0.1712	0.008605	4.52e-88	0.0139893	0.32863	501.54
AMY1A	decode	35349	rs12026364	1	102860380	T	G	0.94065	-0.327	0.017786	1.73e-75	0.0119392	0.32863	427.113
AMY1A	decode	35349	rs12125927	1	103500563	A	G	0.11138	-0.2471	0.013588	6.74e-74	0.0120865	0.32863	432.447
AMY1A	decode	35349	rs141700308	1	103935087	T	C	0.04561	0.3685	0.020477	2.09e-72	0.011822	0.32863	422.871
AMY1A	decode	35349	rs35297534	1	103611243	G	A	0.02353	0.4634	0.027377	2.87e-64	0.00986786	0.32863	352.275
AMY1A	decode	35350	rs149582916	1	104661809	T	C	0.14301	0.1944	0.012135	9.37e-58	0.00926328	0.32863	330.5
AMY1A	decode	35354	rs2317401	1	104511217	T	C	0.09255	-0.2213	0.014647	1.41e-51	0.00822606	0.32863	293.22
AMY1A	decode	35344	rs61817686	1	103381960	C	T	0.0321	-0.3589	0.023988	1.3e-50	0.0080041	0.32863	285.163
AMY1A	decode	35354	rs116319923	1	104520367	A	G	0.01813	0.4585	0.031866	6.13e-47	0.00748446	0.32863	266.586
AMY1A	decode	35350	rs77322607	1	103953595	C	T	0.15345	0.1374	0.01172	9.7e-32	0.00490482	0.32863	174.23
AMY1A	decode	35349	rs114130871	1	103860708	G	A	0.07265	-0.1674	0.016427	2.19e-24	0.0037759	0.32863	133.973
AMY1A	decode	35347	rs114377146	1	103274623	A	G	0.0116	0.3772	0.039504	1.32e-21	0.0032626	0.32863	115.694
AMY1A	decode	35354	rs112348017	1	104518487	A	G	0.01453	0.3087	0.035367	2.58e-18	0.00272906	0.32863	96.7416
AMY1A	decode	35348	rs113016061	1	103832244	T	C	0.02253	-0.2286	0.028198	5.19e-16	0.00230169	0.32863	81.5433
AMY1A	decode	35352	rs12035021	1	104638124	C	T	0.0528	0.1508	0.018917	1.57e-15	0.00227462	0.32863	80.591
AMY1A	decode	35352	rs10881182	1	104626851	A	G	0.9238	-0.1272	0.01599	1.79e-15	0.00227791	0.32863	80.7081
AMY1A	decode	35349	rs76458328	1	102924446	G	A	0.04971	0.1523	0.019424	4.48e-15	0.00219144	0.32863	77.631
AMY1A	decode	35349	rs115324558	1	102789286	C	T	0.01509	0.2605	0.034194	2.57e-14	0.00201712	0.32863	71.4432
AMY1A	decode	35349	rs147148810	1	102701261	C	T	0.04266	-0.1531	0.020569	9.83e-14	0.00191455	0.32863	67.8035
AMY1A	decode	35354	rs61815343	1	104566161	A	T	0.04311	-0.1342	0.020996	1.64e-10	0.00148585	0.32863	52.6059
AMY1A	decode	35349	rs17497815	1	102775334	T	C	0.0179	0.2044	0.032433	2.93e-10	0.00146893	0.32863	51.9986
AMY2A	decode	35348	rs34585468	1	103816919	A	G	0.1841	-0.4285	0.007702	1e-200	0.0551598	0.177811	2063.5
AMY2A	decode	35352	rs114186214	1	103995557	A	T	0.05502	-0.5588	0.018199	1e-200	0.0324703	0.177811	1186.35
AMY2A	decode	35348	rs147902974	1	103134143	T	C	0.01881	-0.6481	0.030292	1.49e-101	0.0155044	0.177811	556.65
AMY2A	decode	35352	rs12119211	1	104018359	T	C	0.02044	0.5728	0.029381	1.2e-84	0.0131386	0.177811	470.632
AMY2A	decode	35349	rs114404888	1	103915870	C	T	0.04435	0.3298	0.020272	1.65e-59	0.00921985	0.177811	328.927
AMY2A	decode	35349	rs17021702	1	103841309	T	C	0.02252	-0.3893	0.027851	2.12e-44	0.00667229	0.177811	237.43
AMY2A	decode	35353	rs7418397	1	104443097	G	A	0.82657	0.1536	0.011158	4.08e-43	0.0067642	0.177811	240.75
AMY2A	decode	35347	rs2622857	1	102989065	C	T	0.19251	-0.1374	0.010696	9.04e-38	0.0058694	0.177811	208.679
AMY2A	decode	35349	rs151132065	1	103577605	C	T	0.02104	0.3464	0.02875	1.97e-33	0.00494307	0.177811	175.591
AMY2A	decode	35345	rs4907992	1	103297696	G	A	0.17179	0.11	0.011168	6.89e-23	0.00344313	0.177811	122.111
AMY2A	decode	35349	rs142620255	1	103889181	G	A	0.01916	0.3018	0.030914	1.63e-22	0.00342343	0.177811	121.424
AMY2A	decode	35351	rs61788972	1	104236645	T	A	0.05711	-0.1734	0.018564	9.55e-21	0.00323818	0.177811	114.838
AMY2A	decode	35349	rs114127268	1	102966726	A	T	0.04949	0.1807	0.019484	1.79e-20	0.003072	0.177811	108.92
AMY2A	decode	35349	rs564578699	1	103668771	G	A	0.02611	0.2245	0.026263	1.25e-17	0.00256318	0.177811	90.8336
AMY2A	decode	35348	rs139274426	1	103033405	A	G	0.02081	-0.2339	0.029767	3.92e-15	0.00222961	0.177811	78.984
AMY2A	decode	35349	rs41277630	1	103574200	C	T	0.02178	-0.221	0.02874	1.48e-14	0.00208118	0.177811	73.7168
AMY2A	decode	35353	rs7552867	1	104444794	C	T	0.125	-0.092	0.012627	3.2e-13	0.0018515	0.177811	65.5738
AMY2A	decode	35349	rs11164562	1	102634704	T	G	0.21585	-0.0719	0.010191	1.72e-12	0.00175	0.177811	61.9658
AMY2A	decode	35349	rs72694426	1	103772836	G	A	0.0471	0.1363	0.019695	4.5e-12	0.00166759	0.177811	59.0429
AMY2A	decode	35354	rs77506146	1	104424479	A	G	0.03097	0.16	0.024175	3.63e-11	0.00153656	0.177811	54.4039
AMY2A	decode	35352	rs1176947	1	104061447	T	A	0.0153	0.2006	0.034584	6.62e-09	0.00121251	0.177811	42.9144
AMY2B	ukb-ppp	31042	rs549078477	1	102857707	A	T	0.919813	-0.108181	0.0157773	7.04e-12	0.00172638	0.209632	53.6794
AMY2B	ukb-ppp	31042	rs367898101	1	102891975	T	C	0.0934333	-0.188596	0.0148666	7.08e-37	0.00602555	0.209632	188.167
AMY2B	ukb-ppp	31042	rs10874641	1	103150463	T	C	0.840971	-0.0692923	0.010813	1.47e-10	0.00128427	0.209632	39.9151
AMY2B	ukb-ppp	31042	rs576560447	1	103283937	A	G	0.024075	-0.368245	0.0306837	3.5e-33	0.00637216	0.209632	199.06
AMY2B	ukb-ppp	31042	rs376376679	1	103638733	A	T	0.628316	0.147286	0.00920861	1.4e-57	0.0101322	0.209632	317.724
AMY2B	ukb-ppp	31042	rs113091904	1	103640468	C	A	0.0887997	0.0864913	0.0157267	3.81e-08	0.0012106	0.209632	37.6225
AMY2B	ukb-ppp	31042	rs76131993	1	103765450	G	T	0.0153824	-0.183542	0.0321137	1.09e-08	0.00102045	0.209632	31.7072
AMY2B	ukb-ppp	31042	rs7511873	1	104011746	T	C	0.051855	-0.110416	0.0183101	1.64e-09	0.00119884	0.209632	37.2565
AMY2B	ukb-ppp	31042	rs12076610	1	104063941	T	G	0.0922706	0.653026	0.0136818	1e-200	0.0714349	0.209632	2387.92
AMY2B	ukb-ppp	31042	rs114922930	1	104131457	T	C	0.0126282	-0.344719	0.0355213	2.88e-22	0.00296335	0.209632	92.2557
AMY2B	ukb-ppp	31042	rs535256526	1	104148402	C	A	0.0146661	0.189572	0.0346484	4.47e-08	0.00103867	0.209632	32.2738
AMY2B	ukb-ppp	31042	rs564578699	1	104211393	G	A	0.0336096	0.197001	0.0236372	7.79e-17	0.00252106	0.209632	78.4514
AMY2B	ukb-ppp	31042	rs546668452	1	104238330	A	T	0.935678	0.128889	0.0187881	6.88e-12	0.00199962	0.209632	62.1926
AMY2B	ukb-ppp	31042	rs112518149	1	104306137	T	C	0.0102944	0.250648	0.0393918	1.98e-10	0.00128016	0.209632	39.7872
AMY2B	ukb-ppp	31042	rs12739041	1	104351538	C	G	0.0491451	-0.204459	0.0183318	6.91e-29	0.00390694	0.209632	121.747
AMY2B	ukb-ppp	31042	rs1930183	1	104354050	C	A	0.0837152	0.149309	0.0144101	3.72e-25	0.00342008	0.209632	106.524
AMY2B	ukb-ppp	31042	rs76520318	1	104356814	C	A	0.0365809	-0.946701	0.0215559	1e-200	0.0631721	0.209632	2093.09
AMY2B	ukb-ppp	31042	rs191765977	1	104361407	C	T	0.0300654	-0.550343	0.0241467	5.55e-115	0.0176647	0.209632	558.172
AMY2B	ukb-ppp	31042	rs139538916	1	104403849	G	C	0.0214039	0.217503	0.0287933	4.22e-14	0.00198179	0.209632	61.6368
AMY2B	ukb-ppp	31042	rs142620255	1	104431803	G	A	0.0265586	0.210138	0.0245116	1.01e-17	0.00228325	0.209632	71.0344
AMY2B	ukb-ppp	31042	rs4847148	1	104449846	A	C	0.0151186	-0.484659	0.0329203	4.64e-49	0.00699517	0.209632	218.66
ANG	decode	35337	rs10498273	14	20676640	G	C	0.0609	0.6703	0.013195	1e-200	0.0513922	0.298606	1914.33
ANG	decode	35337	rs56371027	14	20681515	A	G	0.20982	-0.4802	0.007671	1e-200	0.0764623	0.298606	2925.48
ANG	decode	35336	rs750142	14	20662473	G	A	0.23716	0.3058	0.00987	1e-200	0.0338361	0.298606	1237.43
ANG	decode	35332	rs74242298	14	20650044	C	T	0.01233	-0.7997	0.037614	2.62e-100	0.0155761	0.298606	559.011
ANG	decode	35341	rs142286128	14	20745419	G	A	0.03134	0.4372	0.024731	6.18e-70	0.0116054	0.298606	414.939
ANG	decode	35332	rs11621505	14	20640564	A	G	0.03439	0.3575	0.023003	1.83e-54	0.00848821	0.298606	302.456
ANG	decode	35337	rs2012351	14	20722094	T	C	0.71447	0.1322	0.009492	4.33e-44	0.00713064	0.298606	253.771
ANG	decode	35329	rs142796611	14	20537634	T	C	0.04399	-0.2795	0.020913	9.66e-41	0.00657067	0.298606	233.658
ANG	decode	35337	rs145499732	14	20720948	G	A	0.02183	0.3783	0.029188	2.04e-38	0.00611182	0.298606	217.289
ANG	decode	35330	rs79215836	14	20627911	G	A	0.15764	-0.1486	0.011776	1.66e-36	0.00586451	0.298606	208.404
ANG	decode	35340	rs12891518	14	20777511	T	A	0.318	-0.1143	0.009202	2.02e-35	0.00566675	0.298606	201.393
ANG	decode	35335	rs1271296	14	20613837	T	C	0.94909	-0.2336	0.019654	1.41e-32	0.00527334	0.298606	187.311
ANG	decode	35339	rs147697132	14	20234579	C	A	0.58095	-0.0889	0.008639	7.77e-25	0.00384803	0.298606	136.503
ANG	decode	35336	rs12895158	14	20579323	G	C	0.04755	0.2052	0.019987	9.94e-25	0.00381397	0.298606	135.279
ANG	decode	35331	rs61995577	14	20543980	A	G	0.03798	0.2227	0.022765	1.34e-22	0.00362418	0.298606	128.504
ANG	decode	35326	rs11849038	14	20491297	G	A	0.78727	-0.1016	0.010438	2.16e-22	0.00345756	0.298606	122.559
ANG	decode	35331	rs7156391	14	19910390	A	C	0.03699	-0.214	0.023005	1.38e-20	0.00326267	0.298606	115.644
ANG	decode	35331	rs7144050	14	20501557	T	C	0.33264	0.082	0.009001	8.24e-20	0.00298533	0.298606	105.785
ANG	decode	35355	rs111673053	14	21538905	A	G	0.03081	-0.2227	0.024538	1.13e-19	0.0029619	0.298606	105.023
ANG	decode	35334	rs74324606	14	20593590	T	C	0.03405	0.1964	0.023665	1.05e-16	0.00253738	0.298606	89.8786
ANG	decode	35337	rs57517679	14	20438492	A	C	0.17281	0.0921	0.011295	3.53e-16	0.00242507	0.298606	85.898
ANG	decode	35339	rs71410228	14	20326057	T	C	0.01489	-0.2802	0.035498	2.94e-15	0.00230327	0.298606	81.5787
ANG	decode	35323	rs4982115	14	20486197	T	C	0.31291	-0.0725	0.009211	3.52e-15	0.00226016	0.298606	80.0119
ANG	decode	35339	rs10146416	14	21051440	T	C	0.73404	0.0759	0.009679	4.45e-15	0.00224931	0.298606	79.6631
ANG	decode	35341	rs111663545	14	20755947	A	G	0.01701	0.2538	0.033072	1.67e-14	0.0021541	0.298606	76.2882
ANG	decode	35334	rs117051692	14	20814902	C	T	0.06589	0.1304	0.017466	8.26e-14	0.00209316	0.298606	74.1107
ANG	decode	35341	rs61980362	14	20889549	A	G	0.0472	0.1475	0.020248	3.23e-13	0.00195685	0.298606	69.2887
ANG	decode	35342	rs112943022	14	20960337	A	G	0.06998	-0.1138	0.016505	5.39e-12	0.0016857	0.298606	59.6733
ANG	decode	35329	rs79620889	14	19935035	C	T	0.01596	0.2443	0.035515	6.03e-12	0.00187466	0.298606	66.3505
ANG	decode	35331	rs56209404	14	19885111	G	T	0.08756	0.1045	0.015223	6.67e-12	0.00174491	0.298606	61.7536
ANG	decode	35358	rs150685865	14	21286027	C	T	0.02823	-0.1653	0.025392	7.52e-11	0.00149917	0.298606	53.0841
ANG	decode	35355	rs149690050	14	21539610	A	C	0.01912	0.2009	0.030867	7.58e-11	0.00151389	0.298606	53.6016
ANG	decode	35334	rs1243664	14	20618993	A	T	0.12017	0.0857	0.013212	8.79e-11	0.00155305	0.298606	54.9578
ANG	decode	35337	rs142411167	14	20207055	C	G	0.01442	0.2298	0.035693	1.21e-10	0.00150102	0.298606	53.1184
ANG	decode	35337	rs115002134	14	20441096	G	A	0.0265	0.1654	0.02663	5.26e-10	0.00141151	0.298606	49.9461
ANG	decode	35334	rs192271344	14	20816699	C	T	0.01861	-0.1939	0.031528	7.75e-10	0.00137333	0.298606	48.5891
ANG	decode	35339	rs45616833	14	20376035	C	T	0.09831	0.0871	0.014338	1.24e-09	0.001345	0.298606	47.5922
ANG	decode	35334	rs116850073	14	20844457	C	T	0.01585	0.2009	0.034261	4.52e-09	0.00125916	0.298606	44.5447
ANG	decode	35331	rs61978456	14	19704666	C	T	0.03234	0.1409	0.024311	6.8e-09	0.00124255	0.298606	43.9528
ANG	decode	35331	rs10145819	14	19879043	T	C	0.01907	0.1805	0.031905	1.54e-08	0.00121891	0.298606	43.1156
ANG	decode	35341	rs61978229	14	21085533	T	C	0.05987	0.1001	0.018014	2.75e-08	0.00112796	0.298606	39.9061
ANG	decode	35364	rs117086694	14	21630349	T	C	0.01663	0.1902	0.034252	2.81e-08	0.00118321	0.298606	41.8901
ANG	decode	35337	rs28492014	14	21136738	C	T	0.02075	0.169	0.030463	2.9e-08	0.00116069	0.298606	41.0605
ANGPT1	ukb-ppp	33537	rs4565433	8	106497543	T	G	0.843017	-0.0575277	0.0103293	2.56e-08	0.000875937	0.0187827	29.4003
ANGPT1	ukb-ppp	33537	rs6993770	8	106581528	T	A	0.286996	-0.194703	0.00826674	1.18e-122	0.0155147	0.0187827	528.484
ANGPT1	ukb-ppp	33537	rs1319745	8	108086226	G	T	0.366072	0.0560846	0.00775484	4.75e-13	0.0014599	0.0187827	49.0294
ANGPT1	ukb-ppp	33537	rs147187831	8	108437380	G	C	0.043381	0.105975	0.0183317	7.43e-09	0.000932128	0.0187827	31.2881
ANGPT2	ukb-ppp	33966	rs1968586	8	6279511	T	C	0.355439	-0.156687	0.00780439	1.18e-89	0.0112493	0.022502	386.418
ANGPT2	ukb-ppp	33966	rs2440430	8	6283772	A	G	0.981231	-0.180156	0.0273855	4.75e-11	0.00119547	0.022502	40.6517
ANGPT2	ukb-ppp	33966	rs2959812	8	6391302	G	A	0.720229	-0.140484	0.008208	1.14e-65	0.00795348	0.022502	272.298
ANGPT2	ukb-ppp	33966	rs73184454	8	6480894	A	G	0.0738684	0.0903131	0.0141935	1.98e-10	0.001116	0.022502	37.9461
ANGPT2	ukb-ppp	33966	rs966562	8	6655358	A	T	0.602859	0.0454175	0.00764515	2.84e-09	0.000987727	0.022502	33.5803
ANGPTL1	decode	35348	rs4316329	1	178540198	T	C	0.37143	-0.2533	0.008364	1e-200	0.0299593	0.087558	1091.64
ANGPTL1	decode	35347	rs139735748	1	178154618	G	A	0.02218	0.7157	0.027317	2.64e-151	0.0222184	0.087558	803.154
ANGPTL1	decode	35348	rs10798632	1	178773307	G	A	0.865	0.16	0.011949	6.85e-41	0.00597888	0.087558	212.601
ANGPTL1	decode	35348	rs74728573	1	178907390	T	C	0.02153	-0.361	0.028559	1.26e-36	0.0054908	0.087558	195.149
ANGPTL1	decode	35346	rs149565847	1	178145097	C	T	0.03842	0.22	0.021528	1.63e-24	0.00357617	0.087558	126.85
ANGPTL1	decode	35349	rs141819982	1	178223479	G	T	0.01512	-0.3004	0.034042	1.1e-18	0.0026876	0.087558	95.2547
ANGPTL1	decode	35348	rs373948707	1	178937215	C	T	0.06324	0.1348	0.016611	4.85e-16	0.00215293	0.087558	76.2617
ANGPTL1	decode	35348	rs3813652	1	177964370	T	C	0.24499	-0.0758	0.009573	2.42e-15	0.00212554	0.087558	75.2894
ANGPTL1	decode	35349	rs114888965	1	179090815	A	G	0.07542	-0.1112	0.015513	7.6e-13	0.00172453	0.087558	61.0622
ANGPTL1	decode	35348	rs111755383	1	178660338	T	A	0.0121	0.2654	0.037152	9.09e-13	0.00168395	0.087558	59.6214
ANGPTL1	decode	35346	rs12081217	1	178070535	C	T	0.06671	0.1138	0.016422	4.22e-12	0.00161258	0.087558	57.0872
ANGPTL1	decode	35348	rs144999625	1	178514733	T	C	0.02024	0.1982	0.029017	8.46e-12	0.001558	0.087558	55.155
ANGPTL1	decode	35344	rs61823775	1	178964601	T	C	0.05744	-0.1183	0.017615	1.87e-11	0.00151538	0.087558	53.638
ANGPTL1	decode	35349	rs77932713	1	179784542	C	T	0.04793	-0.1282	0.019204	2.46e-11	0.00149997	0.087558	53.0991
ANGPTL1	decode	35348	rs77446721	1	178810672	C	T	0.01891	0.1876	0.030095	4.56e-10	0.00130586	0.087558	46.2172
ANGPTL1	decode	35349	rs76729662	1	179215673	T	C	0.0656	0.1002	0.016367	9.23e-10	0.00123084	0.087558	43.5602
ANGPTL1	decode	35348	rs146731117	1	178818518	C	T	0.02053	0.1754	0.02927	2.07e-09	0.00123728	0.087558	43.7872
ANGPTL3	decode	35346	rs10889352	1	62633352	C	T	0.33773	-0.2189	0.008507	5.12e-146	0.0214351	0.0891405	774.198
ANGPTL3	decode	35345	rs17123220	1	62238014	A	G	0.01048	-0.7903	0.038998	2.61e-91	0.0129539	0.0891405	463.837
ANGPTL3	decode	35347	rs190250826	1	62148906	T	C	0.01553	-0.6228	0.03234	1.21e-82	0.0118604	0.0891405	424.239
ANGPTL3	decode	35338	rs17123527	1	62354855	A	G	0.0216	-0.389	0.026615	2.22e-48	0.00639587	0.0891405	227.459
ANGPTL3	decode	35347	rs148157012	1	63279974	G	A	0.02596	-0.3717	0.025524	4.84e-48	0.00698709	0.0891405	248.697
ANGPTL3	decode	35345	rs186001966	1	62752404	C	T	0.01259	0.5111	0.035211	9.66e-48	0.00649479	0.0891405	231.046
ANGPTL3	decode	35347	rs12021818	1	63010464	A	C	0.40757	-0.0834	0.008234	4.14e-24	0.00335893	0.0891405	119.122
ANGPTL3	decode	35345	rs9436667	1	62940214	T	C	0.09146	-0.1358	0.013927	1.83e-22	0.00306482	0.0891405	108.653
ANGPTL3	decode	35347	rs11208139	1	63159481	A	T	0.35219	0.0667	0.008497	4.18e-15	0.00203005	0.0891405	71.898
ANGPTL3	decode	35341	rs17315037	1	62338060	C	T	0.8635	0.0899	0.011894	4.08e-14	0.00190522	0.0891405	67.457
ANGPTL3	decode	35345	rs2365498	1	61846982	A	G	0.23807	-0.0701	0.009522	1.81e-13	0.00178273	0.0891405	63.1196
ANGPTL3	decode	35345	rs17123995	1	62905294	T	C	0.08728	0.1032	0.014662	1.94e-12	0.00169684	0.0891405	60.0735
ANGPTL3	decode	35347	rs530414270	1	63471293	T	C	0.01778	-0.2086	0.029874	2.9e-12	0.00151984	0.0891405	53.8007
ANGPTL3	decode	35349	rs17122486	1	61604068	T	C	0.08483	-0.0951	0.014526	5.87e-11	0.00140424	0.0891405	49.7056
ANGPTL3	decode	35343	rs2482875	1	61898612	A	G	0.16989	-0.0702	0.010857	1.01e-10	0.00138998	0.0891405	49.1916
ANGPTL3	decode	35342	rs11207957	1	62308236	T	C	0.22741	0.0621	0.009688	1.46e-10	0.0013551	0.0891405	47.9543
ANGPTL3	decode	35347	rs149092960	1	61925374	T	C	0.01878	-0.1833	0.029491	5.12e-10	0.00123827	0.0891405	43.8211
ANGPTL3	decode	35342	rs28717073	1	61869170	G	C	0.2853	-0.0558	0.009113	9.18e-10	0.00126977	0.0891405	44.9306
ANGPTL3	decode	35347	rs6684315	1	62984175	G	A	0.44883	-0.0449	0.008161	3.77e-08	0.000997448	0.0891405	35.29
ANGPTL4	ukb-ppp	33784	rs36034698	19	8361870	A	T	0.484493	-0.0844121	0.0083449	4.72e-24	0.00355927	0.039755	120.669
ANGPTL4	ukb-ppp	33784	rs12982228	19	8407229	A	G	0.106008	0.0678537	0.0124141	4.61e-08	0.000872669	0.039755	29.5062
ANGPTL4	ukb-ppp	33784	rs62117513	19	8453108	A	C	0.30476	0.260303	0.00818506	1e-200	0.0287132	0.039755	998.663
ANGPTL4	ukb-ppp	33784	rs113894477	19	8471612	G	A	0.031489	-0.152451	0.0226844	1.81e-11	0.0014176	0.039755	47.9574
ANGPTL4	ukb-ppp	33784	rs7251598	19	8499499	T	G	0.0158975	0.175681	0.0301149	5.42e-09	0.000965715	0.039755	32.6553
ANGPTL4	ukb-ppp	33784	rs144632797	19	8584293	G	A	0.0343097	-0.165446	0.0211986	5.97e-15	0.00181383	0.039755	61.3863
ANGPTL4	ukb-ppp	33784	rs148306444	19	8588184	C	T	0.0886973	-0.122168	0.0138856	1.39e-18	0.00241278	0.039755	81.7057
ANGPTL7	ukb-ppp	33966	rs7521498	1	11005417	T	C	0.573101	0.0500135	0.00748507	2.36e-11	0.00122394	0.0891145	41.6209
ANGPTL7	ukb-ppp	33966	rs76358452	1	11052159	G	A	0.0260004	-0.360799	0.0236512	1.52e-52	0.00659325	0.0891145	225.419
ANGPTL7	ukb-ppp	33966	rs11121674	1	11058588	A	G	0.808794	-0.0838031	0.00935472	3.3e-19	0.00217215	0.0891145	73.9355
ANGPTL7	ukb-ppp	33966	rs12131963	1	11098270	G	A	0.0194231	0.372402	0.0266508	2.27e-44	0.00528268	0.0891145	180.374
ANGPTL7	ukb-ppp	33966	rs75232193	1	11136546	T	C	0.0460166	0.127952	0.017485	2.52e-13	0.00143741	0.0891145	48.8903
ANGPTL7	ukb-ppp	33966	rs114625118	1	11162931	G	C	0.0224763	0.15629	0.025935	1.68e-09	0.00107336	0.0891145	36.4947
ANGPTL7	ukb-ppp	33966	rs1417131	1	11191922	C	T	0.23502	-0.368103	0.00867552	1e-200	0.0487218	0.0891145	1739.54
ANGPTL7	ukb-ppp	33966	rs77193447	1	11387111	C	G	0.0536518	0.102926	0.0176706	5.72e-09	0.00107576	0.0891145	36.5765
ANGPTL7	ukb-ppp	33966	rs60626891	1	11473562	T	G	0.0376351	-0.442169	0.0198855	1.55e-109	0.0141625	0.0891145	487.925
ANGPTL7	ukb-ppp	33966	rs112781397	1	11530108	A	G	0.0189046	-0.180091	0.0277285	8.31e-11	0.00120308	0.0891145	40.9105
ANGPTL7	ukb-ppp	33966	rs4263998	1	11664213	T	C	0.0675651	-0.155376	0.0154439	8.25e-24	0.00304186	0.0891145	103.629
ANGPTL7	ukb-ppp	33966	rs878778	1	11735245	C	A	0.0464582	-0.187858	0.0174868	6.4e-27	0.00312674	0.0891145	106.53
ANKMY2	ukb-ppp	32981	rs4719474	7	16676955	A	C	0.376146	0.081885	0.00800392	1.45e-24	0.00314686	0.00314686	104.108
ANKRD27	decode	35360	rs17693106	19	32634149	G	A	0.59773	0.0522	0.00812	1.29e-10	0.00131037	0.00131037	46.3928
ANKRD54	ukb-ppp	32907	rs35496925	22	38424607	G	A	0.0593553	0.143104	0.0160721	5.39e-19	0.00228675	0.00228675	75.418
ANPEP	ukb-ppp	33745	rs62020268	15	89715962	G	A	0.0257061	0.172226	0.0246673	2.91e-12	0.00148578	0.0777798	50.2092
ANPEP	ukb-ppp	33745	rs147551489	15	90042474	C	G	0.0180007	0.287918	0.0293115	8.99e-23	0.00293068	0.0777798	99.1806
ANPEP	ukb-ppp	33745	rs111595217	15	90090679	C	A	0.153063	0.11266	0.0107656	1.25e-25	0.00329072	0.0777798	111.405
ANPEP	ukb-ppp	33745	rs182351027	15	90194949	A	T	0.0135599	-0.29654	0.0330761	3.09e-19	0.00235247	0.0777798	79.5665
ANPEP	ukb-ppp	33745	rs149072097	15	90290839	T	C	0.0174419	0.470036	0.0288536	1.16e-59	0.00757259	0.0777798	257.472
ANPEP	ukb-ppp	33745	rs145525540	15	90296204	A	G	0.0285151	-0.191427	0.0231756	1.46e-16	0.00203024	0.0777798	68.6457
ANPEP	ukb-ppp	33745	rs2351495	15	90305814	G	T	0.0340788	0.179365	0.0212116	2.77e-17	0.00211803	0.0777798	71.6203
ANPEP	ukb-ppp	33745	rs62024160	15	90308253	A	G	0.337164	-0.241641	0.00789353	1e-200	0.0260987	0.0777798	904.247
ANPEP	ukb-ppp	33745	rs4932148	15	90394356	T	C	0.716332	-0.255988	0.00831976	1e-200	0.0266314	0.0777798	923.21
ANPEP	ukb-ppp	33745	rs72756588	15	90461823	A	C	0.0496666	-0.140622	0.0172032	2.98e-16	0.00186671	0.0777798	63.1062
ANPEP	ukb-ppp	33745	rs1256840	15	90528012	T	G	0.121671	0.0810072	0.0123725	5.86e-11	0.00140256	0.0777798	47.3931
ANTXR1	decode	35350	rs7424376	2	69298791	G	A	0.59949	0.0474	0.008552	2.98e-08	0.0010789	0.0010789	38.1782
ANTXR2	decode	35355	rs7674623	4	79873527	T	C	0.21323	0.2207	0.010365	1.31e-100	0.016343	0.0285922	587.372
ANTXR2	decode	35355	rs6823031	4	79935302	T	C	0.05327	-0.2275	0.018732	6.09e-34	0.00522037	0.0285922	185.524
ANTXR2	decode	35356	rs2867693	4	80170235	G	A	0.51228	-0.0588	0.008544	5.89e-12	0.00172768	0.0285922	61.186
ANTXR2	decode	35355	rs4472086	4	79928648	A	G	0.09703	-0.096	0.014295	1.88e-11	0.00161492	0.0285922	57.1847
ANTXR2	decode	35354	rs34850530	4	80292792	T	C	0.02015	0.1827	0.030865	3.23e-09	0.00131808	0.0285922	46.6583
ANTXR2	decode	35356	rs72656573	4	80224029	T	C	0.04152	0.1224	0.021516	1.28e-08	0.00119243	0.0285922	42.2075
ANTXR2	decode	35355	rs186958702	4	78977357	C	A	0.07975	0.0895	0.015787	1.44e-08	0.00117574	0.0285922	41.615
ANXA1	decode	35358	rs7357731	9	73175019	A	G	0.974	-0.3368	0.025326	2.36e-40	0.00574522	0.00728958	204.302
ANXA1	decode	35359	rs1414161	9	73411068	A	G	0.91281	0.0985	0.014113	2.97e-12	0.00154436	0.00728958	54.6885
ANXA10	ukb-ppp	32922	rs11936562	4	169076192	G	A	0.598234	0.0503908	0.0076996	5.97e-11	0.00122061	0.00122061	40.2316
ANXA11	decode	35368	rs2152546	10	80146628	T	G	0.45437	-0.147	0.007941	1.69e-76	0.0107145	0.016855	383.034
ANXA11	decode	35367	rs141287187	10	80309072	G	C	0.06541	0.1295	0.015989	5.52e-16	0.00205038	0.016855	72.6607
ANXA11	decode	35370	rs11203098	10	80480186	A	C	0.27448	0.0647	0.008947	4.78e-13	0.00166724	0.016855	59.0655
ANXA11	decode	35366	rs2342608	10	80063741	T	C	0.51653	0.0508	0.007947	1.64e-10	0.00128891	0.016855	45.6398
ANXA11	decode	35366	rs76371919	10	80570049	G	A	0.02704	-0.1468	0.024386	1.75e-09	0.00113392	0.016855	40.1456
ANXA2	decode	35369	rs3743265	15	60528801	C	T	0.09158	0.7378	0.011033	1e-200	0.0905721	0.238015	3522.29
ANXA2	decode	35368	rs72746649	15	60411110	C	G	0.10344	0.3907	0.013486	1.5e-184	0.0283129	0.238015	1030.49
ANXA2	decode	35366	rs149026506	15	60402147	A	G	0.06968	-0.299	0.016363	1.35e-74	0.0115908	0.238015	414.703
ANXA2	decode	35368	rs12898870	15	60364628	G	T	0.11857	-0.2177	0.012989	4.8e-63	0.00990625	0.238015	353.85
ANXA2	decode	35372	rs62013153	15	59560916	G	C	0.06423	0.2811	0.016891	3.46e-62	0.00949858	0.238015	339.187
ANXA2	decode	35364	rs2899661	15	60692916	C	T	0.43678	0.1112	0.008435	1.09e-39	0.00608388	0.238015	216.455
ANXA2	decode	35366	rs17303041	15	60383493	C	T	0.08666	-0.187	0.014954	6.97e-36	0.0055356	0.238015	196.85
ANXA2	decode	35367	rs72746646	15	60406698	G	T	0.0423	-0.2583	0.020751	1.44e-35	0.00540566	0.238015	192.21
ANXA2	decode	35371	rs17191120	15	59919294	G	T	0.39493	0.1038	0.008583	1.14e-33	0.00514933	0.238015	183.069
ANXA2	decode	35370	rs8038775	15	59989235	G	A	0.03957	0.2518	0.021134	9.93e-33	0.00481918	0.238015	171.27
ANXA2	decode	35370	rs117708083	15	60228364	G	A	0.02411	0.3013	0.027154	1.31e-28	0.00427195	0.238015	151.739
ANXA2	decode	35370	rs3784611	15	60618024	G	C	0.02102	0.3318	0.030085	2.78e-28	0.00453095	0.238015	160.98
ANXA2	decode	35369	rs12593438	15	59946041	G	A	0.08246	0.1555	0.015316	3.22e-24	0.00365897	0.238015	129.882
ANXA2	decode	35368	rs7181662	15	60709526	A	T	0.66158	-0.0895	0.00885	4.82e-24	0.00358686	0.238015	127.31
ANXA2	decode	35369	rs12910765	15	59377938	G	A	0.91876	0.1479	0.015357	5.94e-22	0.00326541	0.238015	115.866
ANXA2	decode	35368	rs77282013	15	60867673	C	T	0.02039	0.2832	0.029426	6.32e-22	0.00320396	0.238015	113.675
ANXA2	decode	35368	rs80261888	15	60450284	T	C	0.03751	-0.2033	0.021769	9.73e-21	0.00298434	0.238015	105.86
ANXA2	decode	35371	rs2917831	15	59882685	G	A	0.16191	-0.1051	0.011476	5.28e-20	0.00299778	0.238015	106.347
ANXA2	decode	35370	rs146087640	15	59954472	T	A	0.02873	-0.2264	0.024969	1.22e-19	0.00286061	0.238015	101.464
ANXA2	decode	35368	rs11855948	15	60440808	C	A	0.05142	-0.1655	0.019099	4.51e-18	0.00267197	0.238015	94.7502
ANXA2	decode	35369	rs341396	15	60835705	C	G	0.95729	-0.1779	0.020583	5.47e-18	0.00258794	0.238015	91.7653
ANXA2	decode	35372	rs72749189	15	59541804	A	G	0.03319	0.1991	0.023389	1.7e-17	0.00254402	0.238015	90.2116
ANXA2	decode	35370	rs8032345	15	60977703	T	C	0.1742	0.0895	0.01102	4.6e-16	0.00230462	0.238015	81.698
ANXA2	decode	35369	rs4775296	15	60764116	G	A	0.53017	-0.0672	0.008454	1.89e-15	0.0022497	0.238015	79.7445
ANXA2	decode	35369	rs117038254	15	59614777	C	T	0.04425	0.1619	0.020646	4.45e-15	0.00221708	0.238015	78.5857
ANXA2	decode	35367	rs55887443	15	59798008	A	C	0.77135	-0.0697	0.010047	4e-12	0.00171364	0.238015	60.7067
ANXA2	decode	35370	rs55938983	15	60214049	T	C	0.02311	-0.1854	0.028116	4.28e-11	0.00155201	0.238015	54.9769
ANXA2	decode	35366	rs184658950	15	59826885	A	G	0.03452	-0.1533	0.023261	4.38e-11	0.00156649	0.238015	55.4844
ANXA2	decode	35369	rs3935534	15	61386873	C	G	0.69069	-0.0589	0.009016	6.45e-11	0.0014823	0.238015	52.5025
ANXA2	decode	35370	rs75756622	15	60605605	T	C	0.03314	0.149	0.024107	6.38e-10	0.00142272	0.238015	50.3904
ANXA2	decode	35370	rs17270069	15	60231536	T	C	0.06967	0.1038	0.016803	6.52e-10	0.00139671	0.238015	49.4681
ANXA2	decode	35370	rs1681529	15	60212070	A	G	0.0216	0.1693	0.028278	2.14e-09	0.00121147	0.238015	42.8994
ANXA2	decode	35372	rs189103037	15	59449598	G	A	0.03603	-0.1343	0.022444	2.18e-09	0.00125288	0.238015	44.37
ANXA2	decode	35368	rs79565156	15	60849863	C	A	0.03794	0.1332	0.022316	2.39e-09	0.0012952	0.238015	45.8656
ANXA2	decode	35366	rs16943311	15	60916276	G	C	0.33357	-0.0521	0.008911	5.02e-09	0.00120683	0.238015	42.73
ANXA2	decode	35368	rs13380252	15	60425096	G	A	0.02345	-0.1553	0.027938	2.72e-08	0.00110461	0.238015	39.109
ANXA3	ukb-ppp	33895	rs74846641	4	79235985	A	G	0.0179082	-0.158224	0.0279733	1.55e-08	0.0008806	0.00719291	29.8725
ANXA3	ukb-ppp	33895	rs17003342	4	79466991	T	G	0.638049	-0.0906377	0.00773751	1.08e-31	0.00379447	0.00719291	129.096
ANXA3	ukb-ppp	33895	rs77157001	4	79526499	G	A	0.0568713	-0.112068	0.0160646	3.04e-12	0.00134728	0.00719291	45.7249
ANXA3	ukb-ppp	33895	rs146222099	4	79582390	C	G	0.0186661	-0.17875	0.0277718	1.22e-10	0.00117056	0.00719291	39.7202
ANXA4	decode	35364	rs17037076	2	69806517	A	G	0.22091	-0.2876	0.009525	2.7e-200	0.0284715	0.0412962	1036.32
ANXA4	decode	35364	rs78891445	2	69535426	C	A	0.05511	-0.1613	0.017454	2.44e-20	0.00270963	0.0412962	96.0784
ANXA4	decode	35362	rs12713673	2	69157529	C	T	0.44791	0.0656	0.008021	2.87e-16	0.00212833	0.0412962	75.4182
ANXA4	decode	35360	rs13389975	2	69951207	T	C	0.08735	0.1118	0.014022	1.55e-15	0.00199288	0.0412962	70.6049
ANXA4	decode	35360	rs4312527	2	69070309	C	G	0.47633	0.0574	0.007997	7.1e-13	0.00164369	0.0412962	58.2132
ANXA4	decode	35358	rs7572474	2	70336720	C	T	0.19036	0.0673	0.01016	3.5e-11	0.00139614	0.0412962	49.4308
ANXA4	decode	35357	rs10192176	2	68898993	G	A	0.62681	0.0468	0.008264	1.49e-08	0.00102468	0.0412962	36.2647
ANXA4	decode	35364	rs76101123	2	69585016	T	G	0.03313	0.1245	0.022519	3.23e-08	0.000993021	0.0412962	35.1501
ANXA4	decode	35363	rs67388091	2	69563003	G	A	0.16565	0.0582	0.010676	4.99e-08	0.000936301	0.0412962	33.1396
ANXA5	decode	35353	rs9995591	4	121694605	A	G	0.06845	0.2632	0.015567	3.97e-64	0.00883449	0.013239	315.092
ANXA5	decode	35353	rs7666178	4	121657567	T	A	0.28044	-0.0886	0.008756	4.55e-24	0.00316814	0.013239	112.353
ANXA5	decode	35351	rs3109091	4	121733165	T	C	0.07517	-0.0943	0.014904	2.49e-10	0.0012364	0.013239	43.7597
ANXA7	decode	35370	rs79083576	10	73561442	C	T	0.01116	-0.4033	0.038167	4.25e-26	0.00358985	0.00489978	127.423
ANXA7	decode	35373	rs79554558	10	72553073	T	C	0.01568	-0.206	0.032402	2.05e-10	0.00130993	0.00489978	46.3942
AOC1	decode	35379	rs73165531	7	150835985	T	C	0.07382	-0.6109	0.010614	1e-200	0.0510317	0.525655	1902.43
AOC1	decode	35375	rs1074298	7	150882466	A	T	0.15233	-0.3876	0.011844	1e-200	0.038798	0.525655	1427.8
AOC1	decode	35378	rs116972354	7	150844111	A	C	0.045	0.6509	0.020467	1e-200	0.0364145	0.525655	1336.88
AOC1	decode	35374	rs1985881	7	150782919	C	T	0.61797	-0.2747	0.008792	1e-200	0.0356297	0.525655	1306.86
AOC1	decode	35377	rs117753459	7	150928129	T	C	0.02875	0.7932	0.025709	1e-200	0.035137	0.525655	1288.23
AOC1	decode	35377	rs150601997	7	151132265	A	G	0.02131	-0.8677	0.028837	6.53e-199	0.0314049	0.525655	1146.97
AOC1	decode	35372	rs144919602	7	151692660	C	T	0.02384	0.7428	0.028694	9.24e-148	0.0256804	0.525655	932.255
AOC1	decode	35375	rs77855615	7	151205794	T	C	0.01139	0.9595	0.038882	1.88e-134	0.0207333	0.525655	748.927
AOC1	decode	35373	rs117357915	7	151312589	T	C	0.02121	-0.72	0.029292	2.05e-133	0.0215241	0.525655	778.077
AOC1	decode	35377	rs118166162	7	150845622	T	C	0.04764	0.4842	0.020019	3.03e-129	0.0212742	0.525655	768.932
AOC1	decode	35374	rs1049742	7	150857465	T	C	0.08171	-0.3672	0.015633	5.24e-122	0.0202344	0.525655	730.513
AOC1	decode	35379	rs117564322	7	150986933	A	G	0.06018	0.3534	0.018103	7.26e-85	0.0141273	0.525655	506.944
AOC1	decode	35377	rs1558164	7	151389711	T	C	0.5737	0.1624	0.008709	1.35e-77	0.0129004	0.525655	462.315
AOC1	decode	35371	rs76762995	7	151334084	C	A	0.12643	0.2372	0.01296	7.82e-75	0.0124282	0.525655	445.104
AOC1	decode	35372	rs116694947	7	150370156	C	T	0.0332	-0.3891	0.023842	7.16e-60	0.00971913	0.525655	347.139
AOC1	decode	35362	rs148241157	7	150172527	C	G	0.0316	0.3879	0.02461	5.67e-56	0.00920898	0.525655	328.656
AOC1	decode	35371	rs10263027	7	150422969	T	C	0.50802	-0.1354	0.008628	1.67e-55	0.00916422	0.525655	327.127
AOC1	decode	35379	rs12535470	7	150832328	G	A	0.05723	0.2878	0.018487	1.21e-54	0.00893802	0.525655	319.052
AOC1	decode	35371	rs3847025	7	151330787	A	G	0.04017	-0.3088	0.021405	3.51e-47	0.00735327	0.525655	262.005
AOC1	decode	35371	rs192695663	7	151344948	T	C	0.03798	-0.3041	0.022647	4.17e-41	0.00675775	0.525655	240.641
AOC1	decode	35363	rs4410816	7	149917403	T	C	0.7688	0.1327	0.010248	2.38e-38	0.00625998	0.525655	222.754
AOC1	decode	35375	rs140724491	7	151642870	A	G	0.02859	-0.3115	0.025472	2.17e-34	0.00538968	0.525655	191.682
AOC1	decode	35373	rs6942804	7	151311018	A	G	0.18067	-0.1343	0.011185	3.25e-33	0.00533982	0.525655	189.889
AOC1	decode	35378	rs62489650	7	151194935	G	C	0.03154	0.292	0.024713	3.25e-32	0.00520882	0.525655	185.232
AOC1	decode	35363	rs530652445	7	150170143	G	C	0.0161	0.3919	0.03382	4.76e-31	0.00486583	0.525655	172.902
AOC1	decode	35366	rs28715524	7	149845189	T	C	0.14725	0.1381	0.012097	3.47e-30	0.00478955	0.525655	170.193
AOC1	decode	35364	rs183171439	7	149912223	C	T	0.0449	0.2336	0.021032	1.16e-28	0.00468027	0.525655	166.282
AOC1	decode	35369	rs7778356	7	151694923	T	C	0.27644	-0.1062	0.009621	2.49e-28	0.00451185	0.525655	160.294
AOC1	decode	35359	rs28674978	7	150111193	C	T	0.317	-0.1031	0.009396	5.18e-28	0.00460286	0.525655	163.496
AOC1	decode	35377	rs11761360	7	151483517	G	A	0.53608	0.0932	0.008714	1.07e-26	0.0043205	0.525655	153.501
AOC1	decode	35364	rs139067972	7	150011935	C	T	0.05649	-0.1897	0.018549	1.5e-24	0.00383604	0.525655	136.172
AOC1	decode	35379	rs55686454	7	150973300	T	C	0.01977	0.3201	0.031362	1.85e-24	0.00397133	0.525655	141.054
AOC1	decode	35374	rs141083527	7	150501886	A	G	0.01347	-0.3745	0.038799	4.8e-22	0.00372745	0.525655	132.341
AOC1	decode	35377	rs144563033	7	150937656	T	G	0.05939	-0.1761	0.018304	6.54e-22	0.00346475	0.525655	122.992
AOC1	decode	35367	rs7797865	7	151808004	C	T	0.29553	-0.0912	0.009539	1.17e-21	0.00346325	0.525655	122.903
AOC1	decode	35375	rs117632988	7	150884011	C	A	0.03726	0.2129	0.022709	6.92e-21	0.00325187	0.525655	115.404
AOC1	decode	35374	rs78759229	7	151685130	C	T	0.03699	0.2007	0.022657	8.13e-19	0.00286972	0.525655	101.8
AOC1	decode	35365	rs2626775	7	150019225	A	G	0.02291	-0.2335	0.02956	2.81e-15	0.00244098	0.525655	86.5314
AOC1	decode	35361	rs62502604	7	150149000	C	T	0.33219	0.0709	0.009275	2.1e-14	0.00223029	0.525655	79.0372
AOC1	decode	35379	rs3778869	7	150974010	A	G	0.07572	0.1267	0.016658	2.83e-14	0.00224697	0.525655	79.6701
AOC1	decode	35373	rs117377856	7	150795500	C	T	0.0161	0.2581	0.03564	4.43e-13	0.00211049	0.525655	74.8079
AOC1	decode	35377	rs56236589	7	151535850	G	A	0.10945	-0.1	0.013948	7.52e-13	0.00194941	0.525655	69.0952
AOC1	decode	35371	rs150054556	7	150314852	A	G	0.01987	-0.2166	0.030755	1.89e-12	0.00182738	0.525655	64.7509
AOC1	decode	35365	rs192596592	7	150266540	T	C	0.0109	-0.2887	0.041867	5.36e-12	0.00179718	0.525655	63.6679
AOC1	decode	35364	rs4725853	7	149969892	T	C	0.9791	-0.2061	0.030004	6.46e-12	0.00173844	0.525655	61.5817
AOC1	decode	35380	rs77955986	7	151110856	A	G	0.01911	-0.2175	0.032328	1.72e-11	0.00177349	0.525655	62.8541
AOC1	decode	35371	rs73160029	7	151826672	C	T	0.02212	-0.1932	0.030045	1.27e-10	0.00161479	0.525655	57.2057
AOC1	decode	35377	rs3735079	7	150520247	T	G	0.10941	-0.0868	0.013763	2.85e-10	0.00146826	0.525655	52.0162
AOC1	decode	35371	rs35798852	7	151756892	T	C	0.06179	0.1116	0.01795	5.06e-10	0.00144403	0.525655	51.1478
AOC2	decode	35369	rs34230945	17	42844639	G	A	0.03431	0.1693	0.021036	8.41e-16	0.00189934	0.00314244	67.3017
AOC2	decode	35383	rs181345153	17	42285152	C	T	0.0176	-0.1896	0.028408	2.49e-11	0.0012431	0.00314244	44.037
AOC3	ukb-ppp	33809	rs62078610	17	41856502	A	G	0.0248322	-0.155675	0.0252586	7.13e-10	0.00117371	0.011463	39.7264
AOC3	ukb-ppp	33809	rs116910882	17	41910680	G	C	0.0346691	-0.359459	0.0199759	2.15e-72	0.00864863	0.011463	294.935
AOC3	ukb-ppp	33809	rs75310390	17	42224414	A	T	0.0205268	-0.20199	0.0274456	1.84e-13	0.0016406	0.011463	55.555
AP1G2	decode	35361	rs34015250	14	23557284	G	A	0.0814	-0.2458	0.014639	2.88e-63	0.00903534	0.0186125	322.394
AP1G2	decode	35361	rs140983547	14	23565870	T	C	0.01017	-0.6016	0.04231	7.01e-46	0.00728664	0.0186125	259.539
AP1G2	decode	35367	rs7147244	14	23407007	A	G	0.03757	-0.1331	0.021115	2.91e-10	0.00128114	0.0186125	45.3656
AP1G2	decode	35358	rs17794459	14	23529897	C	G	0.03896	0.1161	0.020605	1.75e-08	0.00100938	0.0186125	35.7237
AP2A2	decode	35352	rs7482118	11	972603	G	A	0.65763	-0.0619	0.008322	1.02e-13	0.0017254	0.00265512	61.0981
AP2A2	decode	35346	rs4980320	11	198986	C	T	0.46986	0.0432	0.007893	4.42e-08	0.000929729	0.00265512	32.8909
AP3B1	ukb-ppp	33796	rs11746090	5	77339846	A	G	0.306136	-0.0528314	0.00812175	7.77e-11	0.00118578	0.00118578	40.1197
AP4M1	decode	35356	rs13309	7	100107173	T	A	0.57037	-0.0447	0.008031	2.61e-08	0.000979256	0.000979256	34.6546
APBB1IP	ukb-ppp	33533	rs4749111	10	26593706	A	T	0.179492	-0.0707085	0.00982997	6.33e-13	0.00147266	0.0251662	49.4524
APBB1IP	ukb-ppp	33533	rs12221347	10	26638547	T	G	0.051232	0.103167	0.0169825	1.24e-09	0.0010347	0.0251662	34.7303
APBB1IP	ukb-ppp	33533	rs2992335	10	26727934	G	C	0.600929	-0.217354	0.00761735	4.43e-179	0.0226589	0.0251662	777.39
APCS	decode	35357	rs146174215	1	159574733	C	A	0.03105	-0.5373	0.023542	2.69e-115	0.0173711	0.0411641	625.011
APCS	decode	35357	rs28383573	1	159588882	T	G	0.13897	0.232	0.011941	4.34e-84	0.0128809	0.0411641	461.346
APCS	decode	35356	rs16841379	1	158972191	T	C	0.04364	-0.1738	0.020486	2.18e-17	0.00252136	0.0411641	89.3657
APCS	decode	35359	rs148734859	1	158904948	A	G	0.03107	-0.2031	0.024103	3.57e-17	0.00248361	0.0411641	88.0317
APCS	decode	35356	rs61823707	1	159587594	A	G	0.02804	-0.1906	0.025591	9.48e-14	0.00198017	0.0411641	70.1458
APCS	decode	35358	rs143526133	1	159039534	A	G	0.01012	-0.2881	0.041926	6.35e-12	0.00166295	0.0411641	58.8932
APCS	decode	35351	rs10437339	1	159740595	G	C	0.5179	-0.0495	0.008254	2.01e-09	0.00122356	0.0411641	43.3044
APCS	decode	35358	rs12141017	1	160022655	A	G	0.04443	-0.1107	0.019954	2.89e-08	0.00104055	0.0411641	36.8281
APEX1	ukb-ppp	33841	rs6575809	14	20893219	G	T	0.598486	-0.0668829	0.00746715	3.34e-19	0.00214988	0.0851773	72.9066
APEX1	ukb-ppp	33841	rs882594	14	20896524	A	G	0.485714	-0.0698695	0.00732286	1.41e-21	0.00243888	0.0851773	82.7311
APEX1	ukb-ppp	33841	rs1130409	14	20925154	G	T	0.480083	-0.388737	0.00729531	1e-200	0.0754383	0.0851773	2761.05
APEX1	ukb-ppp	33841	rs17242655	14	20950544	G	A	0.267481	0.0954289	0.00837214	4.26e-30	0.00356863	0.0851773	121.191
APEX1	ukb-ppp	33841	rs1760927	14	20956444	C	T	0.641359	-0.0586342	0.00779098	5.23e-14	0.00158159	0.0851773	53.6041
APLP2	decode	35359	rs73583419	11	130069495	A	C	0.06312	0.2786	0.016588	2.64e-63	0.00918001	0.00918001	327.585
APMAP	decode	35354	rs6036977	20	24921032	T	C	0.88079	-0.1558	0.01203	2.32e-38	0.00509742	0.0127482	181.127
APMAP	decode	35354	rs12242	20	24983922	C	T	0.07496	-0.1942	0.015037	3.71e-38	0.0052302	0.0127482	185.87
APMAP	decode	35354	rs78661674	20	24971511	A	G	0.02072	-0.1863	0.027782	2e-11	0.00140848	0.0127482	49.863
APMAP	decode	35354	rs41308619	20	25023069	C	A	0.0127	-0.2009	0.035232	1.18e-08	0.00101215	0.0127482	35.8176
APOA1	decode	35373	rs77368797	11	116505867	T	G	0.0231	-0.5909	0.027152	5.2e-105	0.0157587	0.0710361	566.325
APOA1	decode	35378	rs79879928	11	117381419	A	G	0.02879	-0.5016	0.023955	2.35e-97	0.0140702	0.0710361	504.85
APOA1	decode	35375	rs117192879	11	116283303	T	C	0.03114	-0.4263	0.023138	8.46e-76	0.0109658	0.0710361	392.194
APOA1	decode	35377	rs77083949	11	117619471	T	C	0.05523	-0.2262	0.017761	3.76e-37	0.00533969	0.0710361	189.906
APOA1	decode	35376	rs12802764	11	116603838	A	G	0.1048	-0.1717	0.013531	6.74e-37	0.00553162	0.0710361	196.764
APOA1	decode	35374	rs2844284	11	116153350	G	A	0.07091	-0.1796	0.015899	1.36e-29	0.00425019	0.0710361	150.979
APOA1	decode	35375	rs144912768	11	116007420	A	C	0.07185	-0.1612	0.015924	4.36e-24	0.00346581	0.0710361	123.023
APOA1	decode	35375	rs11602880	11	116452052	A	G	0.16088	-0.1003	0.011153	2.4e-19	0.00271618	0.0710361	96.341
APOA1	decode	35376	rs1145187	11	116661349	G	T	0.18877	-0.0932	0.010473	5.62e-19	0.00266035	0.0710361	94.3583
APOA1	decode	35373	rs11820112	11	116341719	A	G	0.13988	-0.1035	0.01186	2.61e-18	0.00257766	0.0710361	91.41
APOA1	decode	35377	rs525028	11	116834800	A	G	0.70749	-0.0703	0.008998	5.58e-15	0.00204551	0.0710361	72.5082
APOA1	decode	35376	rs76862110	11	115923768	A	G	0.09202	-0.0995	0.014224	2.65e-12	0.00165438	0.0710361	58.6189
APOA2	ukb-ppp	33985	rs4073054	1	161200487	A	C	0.626291	0.0671418	0.00754407	5.59e-19	0.00211021	0.00211021	71.8629
APOA4	ukb-ppp	33995	rs1729407	11	116677370	G	C	0.548758	0.141461	0.00762008	6.26e-77	0.00991046	0.00991046	340.258
APOA5	decode	35377	rs74444640	11	116657827	T	C	0.04628	0.929	0.015109	1e-200	0.0761861	0.155007	2917.34
APOA5	decode	35376	rs662799	11	116792991	A	G	0.9361	0.4051	0.016812	2.73e-128	0.0196326	0.155007	708.391
APOA5	decode	35376	rs12365322	11	116620253	G	T	0.17734	0.1881	0.010833	1.57e-67	0.0103237	0.155007	368.999
APOA5	decode	35378	rs35048090	11	117660680	T	C	0.04962	0.2938	0.019123	2.88e-53	0.00814119	0.155007	290.366
APOA5	decode	35377	rs78751065	11	117300697	T	C	0.0173	0.3728	0.03149	2.47e-32	0.00472551	0.155007	167.959
APOA5	decode	35370	rs12362796	11	116428287	T	C	0.31585	0.103	0.008913	6.91e-31	0.00458497	0.155007	162.908
APOA5	decode	35376	rs3016356	11	116607055	C	T	0.08613	0.1577	0.014671	5.98e-27	0.003915	0.155007	139.034
APOA5	decode	35377	rs141469619	11	116843577	G	A	0.01201	0.3538	0.036984	1.11e-21	0.00297058	0.155007	105.397
APOA5	decode	35378	rs74661474	11	117379814	A	G	0.03508	0.2119	0.02243	3.48e-21	0.00303979	0.155007	107.863
APOA5	decode	35377	rs118086079	11	117323343	A	G	0.05009	0.1776	0.019063	1.21e-20	0.00300158	0.155007	106.5
APOA5	decode	35374	rs80183540	11	117752959	T	C	0.03071	0.2144	0.023956	3.56e-19	0.00273661	0.155007	97.065
APOA5	decode	35377	rs11216398	11	117452366	T	C	0.20613	-0.0793	0.010254	1.05e-14	0.0020581	0.155007	72.9555
APOA5	decode	35374	rs1962593	11	116555380	T	C	0.14651	-0.0833	0.011745	1.32e-12	0.00173534	0.155007	61.4893
APOA5	decode	35376	rs11216545	11	117788607	G	A	0.54737	0.0572	0.008307	5.73e-12	0.00162124	0.155007	57.4427
APOA5	decode	35375	rs56230479	11	117706999	A	C	0.065	0.1115	0.016731	2.66e-11	0.00151114	0.155007	53.5345
APOA5	decode	35375	rs17461214	11	115932820	T	C	0.01859	0.2058	0.031004	3.18e-11	0.00154543	0.155007	54.7513
APOA5	decode	35377	rs11604395	11	117291556	A	G	0.01937	0.1876	0.030115	4.68e-10	0.001337	0.155007	47.3596
APOA5	decode	35374	rs490043	11	116445456	G	A	0.37951	0.0525	0.00856	8.6e-10	0.00129809	0.155007	45.9759
APOA5	decode	35378	rs59156491	11	117416366	T	C	0.14787	-0.072	0.011745	8.76e-10	0.00130641	0.155007	46.2762
APOA5	decode	35378	rs79138835	11	117174806	T	G	0.01792	-0.1806	0.03127	7.68e-09	0.00114802	0.155007	40.6591
APOA5	decode	35375	rs7927742	11	117443328	T	C	0.8841	0.0733	0.013023	1.82e-08	0.00110109	0.155007	38.9918
APOA5	decode	35377	rs11216466	11	117603865	A	C	0.05224	-0.1048	0.018755	2.3e-08	0.00108756	0.155007	38.5144
APOB	decode	35373	rs563290	2	21065354	A	G	0.85985	0.0874	0.012143	6.14e-13	0.00184106	0.00184106	65.2404
APOBEC3G	decode	35364	rs6519166	22	39076172	A	C	0.63728	-0.119	0.008596	1.4e-43	0.00654675	0.00852387	233.032
APOBEC3G	decode	35365	rs41281251	22	39097246	A	T	0.12932	-0.0937	0.012437	4.91e-14	0.00197712	0.00852387	70.0555
APOBR	ukb-ppp	33042	rs705929	16	27799437	T	C	0.256258	-0.0879552	0.00888096	4.01e-23	0.00294885	0.837648	97.7182
APOBR	ukb-ppp	33042	rs10438536	16	27997822	A	G	0.188307	0.0563323	0.00990241	1.28e-08	0.00097007	0.837648	32.0822
APOBR	ukb-ppp	33042	rs118091112	16	28019299	G	C	0.0338206	0.245474	0.0212482	7.16e-31	0.00393804	0.837648	130.627
APOBR	ukb-ppp	33042	rs62031309	16	28070554	T	C	0.178667	-0.210421	0.010326	2.64e-92	0.0129949	0.837648	435.003
APOBR	ukb-ppp	33042	rs118111704	16	28115384	A	T	0.0251654	0.253079	0.0248271	2.12e-24	0.00314251	0.837648	104.156
APOBR	ukb-ppp	33042	rs147739488	16	28123410	A	G	0.0197075	0.292054	0.0286218	1.9e-24	0.00329567	0.837648	109.249
APOBR	ukb-ppp	33042	rs72789666	16	28167117	C	G	0.0391623	-0.425123	0.0197953	2.61e-102	0.0136012	0.837648	455.58
APOBR	ukb-ppp	33042	rs187517158	16	28211761	C	T	0.0102857	0.261514	0.0411685	2.12e-10	0.0013924	0.837648	46.069
APOBR	ukb-ppp	33042	rs143070704	16	28233616	G	A	0.0189891	-0.228602	0.0298729	1.97e-14	0.00194701	0.837648	64.4547
APOBR	ukb-ppp	33042	rs12448090	16	28288111	G	A	0.0338947	0.264989	0.0212115	8.18e-36	0.00459877	0.837648	152.645
APOBR	ukb-ppp	33042	rs35668196	16	28298158	G	C	0.0503016	0.459746	0.0177086	1.34e-148	0.0201945	0.837648	680.979
APOBR	ukb-ppp	33042	rs142983295	16	28299209	T	C	0.0105572	0.599996	0.0426902	7.21e-45	0.00752084	0.837648	250.371
APOBR	ukb-ppp	33042	rs112378727	16	28326880	T	G	0.0210746	0.498934	0.0287382	1.62e-67	0.0102713	0.837648	342.885
APOBR	ukb-ppp	33042	rs57729719	16	28328356	A	C	0.0141848	-0.639777	0.0328568	1.91e-84	0.0114474	0.837648	382.601
APOBR	ukb-ppp	33042	rs543756745	16	28520543	A	G	0.0184691	0.592028	0.0311202	1.08e-80	0.0127076	0.837648	425.264
APOBR	ukb-ppp	33042	rs151301119	16	28528782	T	C	0.0180495	0.611632	0.0317809	1.55e-82	0.0132607	0.837648	444.02
APOBR	ukb-ppp	33042	rs142061099	16	28550891	T	G	0.0282602	0.528553	0.0244871	2.49e-103	0.0153438	0.837648	514.858
APOBR	ukb-ppp	33042	rs545923679	16	28609953	A	T	0.0179652	0.643793	0.0339532	3.57e-80	0.0146245	0.837648	490.365
APOBR	ukb-ppp	33042	rs201257240	16	28625891	A	G	0.0218827	-0.534665	0.0290614	1.37e-75	0.0122373	0.837648	409.329
APOBR	ukb-ppp	33042	rs571165039	16	28707614	A	G	0.0134617	0.574061	0.0361624	9.51e-57	0.00875306	0.837648	291.755
APOBR	ukb-ppp	33042	rs529575474	16	28715850	A	G	0.0710621	-0.718235	0.0160866	1e-200	0.0681064	0.837648	2414.69
APOBR	ukb-ppp	33042	rs377444970	16	28756073	G	A	0.0125873	0.70128	0.0407626	2.48e-66	0.0122249	0.837648	408.909
APOBR	ukb-ppp	33042	rs564474835	16	28770009	A	C	0.0222466	0.632253	0.0288779	2.96e-106	0.0173902	0.837648	584.741
APOBR	ukb-ppp	33042	rs532210712	16	28805450	A	G	0.0173873	0.519208	0.0345337	4.34e-51	0.00921143	0.837648	307.175
APOBR	ukb-ppp	33042	rs188596247	16	28852037	A	G	0.0245803	0.561469	0.0268759	6.44e-97	0.0151168	0.837648	507.126
APOBR	ukb-ppp	33042	rs183216944	16	28863420	A	G	0.0145941	0.625012	0.036171	6.73e-67	0.0112357	0.837648	375.445
APOBR	ukb-ppp	33042	rs11861132	16	28871860	G	A	0.399189	-0.996233	0.00781471	1e-200	0.476067	0.837648	30021.5
APOBR	ukb-ppp	33042	rs72795903	16	28989633	C	T	0.0656589	-0.277519	0.0154689	5.7e-72	0.00944962	0.837648	315.194
APOBR	ukb-ppp	33042	rs201110056	16	29000805	C	G	0.0122965	0.562269	0.0380755	2.38e-49	0.00767938	0.837648	255.69
APOBR	ukb-ppp	33042	rs148579588	16	29120577	G	A	0.0977285	-0.193429	0.0130698	1.47e-49	0.00659829	0.837648	219.456
APOBR	ukb-ppp	33042	rs2864224	16	29194241	A	G	0.0624877	-0.336783	0.0169166	3.44e-88	0.0132893	0.837648	444.992
APOBR	ukb-ppp	33042	rs117539168	16	29234544	T	C	0.0171448	-0.357269	0.029535	1.1e-33	0.00430173	0.837648	142.743
APOBR	ukb-ppp	33042	rs4787473	16	29283715	C	T	0.272297	0.121046	0.00947939	2.43e-37	0.00580668	0.837648	192.973
APOBR	ukb-ppp	33042	rs74017612	16	29335171	T	C	0.0303098	0.163512	0.0226605	5.36e-13	0.00157161	0.837648	52.0078
APOBR	ukb-ppp	33042	rs150202454	16	29346034	C	G	0.0256652	-0.168309	0.0258893	7.97e-11	0.00141676	0.837648	46.8763
APOBR	ukb-ppp	33042	rs147768264	16	29437178	C	T	0.0567145	0.167203	0.0166077	7.67e-24	0.00299127	0.837648	99.128
APOC1	decode	35367	rs5112	19	44927023	G	C	0.48777	0.3016	0.008156	1e-200	0.0454541	0.0750532	1684.03
APOC1	decode	35367	rs7412	19	44908822	T	C	0.05941	0.2649	0.017403	2.55e-52	0.00784249	0.0750532	279.542
APOC1	decode	35367	rs3852861	19	44879804	T	G	0.40176	0.0873	0.008419	3.42e-25	0.00366354	0.0750532	130.037
APOC1	decode	35369	rs150820726	19	44723891	T	A	0.01425	-0.3544	0.034696	1.71e-24	0.00352857	0.0750532	125.237
APOC1	decode	35366	rs28399607	19	44811067	C	T	0.07211	0.1563	0.015978	1.34e-22	0.00326919	0.0750532	115.991
APOC1	decode	35371	rs62116266	19	44432646	G	C	0.14998	0.105	0.01152	7.88e-20	0.00281107	0.0750532	99.7049
APOC1	decode	35370	rs77332277	19	45187451	T	C	0.05461	-0.1569	0.018268	8.79e-18	0.0025419	0.0750532	90.1311
APOC1	decode	35372	rs7255066	19	44642803	C	T	0.24535	0.0733	0.009593	2.16e-14	0.00198962	0.0750532	70.5131
APOC1	decode	35367	rs2965131	19	44761935	C	T	0.05869	-0.1214	0.017704	7.02e-12	0.00162841	0.0750532	57.6827
APOC1	decode	35370	rs3848527	19	45196031	G	C	0.30812	0.0526	0.008976	4.62e-09	0.00117965	0.0750532	41.771
APOC1	decode	35371	rs11672683	19	44028140	T	C	0.16663	-0.0642	0.011056	6.37e-09	0.0011447	0.0750532	40.5332
APOC3	decode	35377	rs964184	11	116778201	C	G	0.87679	-0.2105	0.012335	2.68e-65	0.00957361	0.0184806	341.94
APOC3	decode	35376	rs187929675	11	117240652	T	C	0.01106	-0.4397	0.039141	2.78e-29	0.0042293	0.0184806	150.243
APOC3	decode	35377	rs141469619	11	116843577	G	A	0.01201	0.2635	0.036467	4.99e-13	0.00164773	0.0184806	58.3848
APOC3	decode	35377	rs3891896	11	117421220	G	T	0.20025	0.072	0.010134	1.21e-12	0.00166044	0.0184806	58.8356
APOC3	decode	35376	rs117133249	11	116654248	A	G	0.03235	-0.1479	0.022892	1.04e-10	0.00136949	0.0184806	48.5108
APOD	ukb-ppp	32438	rs56979467	3	194763099	A	C	0.0263908	-0.211347	0.0235437	2.79e-19	0.0022954	0.0286137	74.6251
APOD	ukb-ppp	32438	rs35609540	3	195258513	C	T	0.133176	0.0857005	0.0114338	6.61e-14	0.00169572	0.0286137	55.0957
APOD	ukb-ppp	32438	rs73890871	3	195287610	T	A	0.0272927	0.17988	0.0238391	4.5e-14	0.00171801	0.0286137	55.8211
APOD	ukb-ppp	32438	rs139828053	3	195298892	C	T	0.0313123	-0.536629	0.0220963	2.76e-130	0.0174694	0.0286137	576.711
APOD	ukb-ppp	32438	rs73085338	3	195529183	G	C	0.0297872	-0.171286	0.0224809	2.55e-14	0.00169578	0.0286137	55.0979
APOD	ukb-ppp	32438	rs62282512	3	195537115	G	A	0.209906	-0.106178	0.00933402	5.55e-30	0.00373941	0.0286137	121.747
APOE	ukb-ppp	33995	rs141605371	19	44657909	G	T	0.0150241	-0.187838	0.032369	6.51e-09	0.00104427	0.234366	35.5348
APOE	ukb-ppp	33995	rs2609890	19	44823724	C	A	0.115712	0.0728641	0.0117228	5.11e-10	0.0010865	0.234366	36.9735
APOE	ukb-ppp	33995	rs139140823	19	45059024	T	C	0.0272728	-0.181997	0.0245947	1.36e-13	0.00175743	0.234366	59.8457
APOE	ukb-ppp	33995	rs2289495	19	45187302	C	T	0.273662	0.0644919	0.00865076	8.98e-14	0.00165346	0.234366	56.2991
APOE	ukb-ppp	33995	rs151330717	19	45196964	A	G	0.0191672	0.376585	0.0279576	2.35e-41	0.00533224	0.234366	182.231
APOE	ukb-ppp	33995	rs62120566	19	45197732	G	C	0.0255479	0.394739	0.0237546	5.22e-62	0.00775829	0.234366	265.789
APOE	ukb-ppp	33995	rs12150984	19	45202027	A	G	0.29953	-0.0656666	0.00846955	8.96e-15	0.00180946	0.234366	61.6205
APOE	ukb-ppp	33995	rs111278137	19	45215081	A	G	0.0211163	0.297303	0.0269149	2.29e-28	0.00365408	0.234366	124.669
APOE	ukb-ppp	33995	rs2965169	19	45251156	C	A	0.384674	0.200552	0.00771103	3.98e-149	0.0190407	0.234366	659.813
APOE	ukb-ppp	33995	rs147211387	19	45261755	A	G	0.0140982	-0.219931	0.0357562	7.71e-10	0.00134462	0.234366	45.7693
APOE	ukb-ppp	33995	rs149369480	19	45343962	T	C	0.0153474	0.206972	0.0315403	5.3e-11	0.00129471	0.234366	44.068
APOE	ukb-ppp	33995	rs139397352	19	45360695	G	A	0.0119964	0.240984	0.0355715	1.25e-11	0.00137663	0.234366	46.8601
APOE	ukb-ppp	33995	rs6859	19	45382034	G	A	0.577408	0.284288	0.00757996	1e-200	0.0394413	0.234366	1395.78
APOE	ukb-ppp	33995	rs483082	19	45416178	T	G	0.237332	-0.419143	0.00883133	1e-200	0.0635984	0.234366	2308.73
APOE	ukb-ppp	33995	rs72654445	19	45417200	A	G	0.014067	0.219156	0.0338799	9.89e-11	0.00133225	0.234366	45.3476
APOE	ukb-ppp	33995	rs8106813	19	45431658	G	A	0.493728	0.326195	0.00802716	1e-200	0.0531932	0.234366	1909.78
APOE	ukb-ppp	33995	rs4263041	19	45438643	G	A	0.285342	0.117451	0.00898789	5.04e-39	0.0056261	0.234366	192.33
APOE	ukb-ppp	33995	rs79429216	19	45445517	A	G	0.0128254	-0.5542	0.0332458	2.17e-62	0.00777728	0.234366	266.445
APOE	ukb-ppp	33995	rs35194062	19	45505177	A	C	0.0578423	-0.113453	0.0166775	1.03e-11	0.00140291	0.234366	47.7563
APOE	ukb-ppp	33995	rs76856627	19	45543755	G	A	0.0337991	-0.210783	0.0207784	3.51e-24	0.00290184	0.234366	98.9294
APOE	ukb-ppp	33995	rs34545713	19	45614601	T	C	0.0936996	-0.174919	0.0128216	2.24e-42	0.00519654	0.234366	177.569
APOE	ukb-ppp	33995	rs8113128	19	45700657	C	A	0.0506414	-0.0999802	0.0174461	9.99e-09	0.000961156	0.234366	32.704
APOE	ukb-ppp	33995	rs620807	19	45706952	G	A	0.301915	-0.0771913	0.00828095	1.15e-20	0.00251165	0.234366	85.5936
APOE	ukb-ppp	33995	rs111704071	19	45806797	A	G	0.0259003	0.200584	0.024497	2.65e-16	0.00203016	0.234366	69.1517
APOE	ukb-ppp	33995	rs73034739	19	45833486	G	C	0.0450488	-0.120111	0.0180708	3e-11	0.00124125	0.234366	42.2463
APOF	decode	35358	rs2020854	12	56349583	C	T	0.09012	-0.3125	0.014558	3.22e-102	0.0160153	0.0253885	575.453
APOF	decode	35357	rs78062104	12	55977889	G	T	0.03941	-0.2134	0.021557	4.18e-23	0.00344797	0.0253885	122.325
APOF	decode	35362	rs141749430	12	55806511	A	G	0.0434	-0.174	0.020348	1.22e-17	0.0025139	0.0253885	89.1157
APOF	decode	35360	rs17119383	12	57044895	G	A	0.02878	-0.1925	0.024819	8.74e-15	0.00207157	0.0253885	73.3987
APOF	decode	35357	rs111794954	12	56379663	C	G	0.06081	-0.1083	0.017828	1.24e-09	0.00133972	0.0253885	47.4295
APOH	decode	35369	rs1801689	17	66214462	C	A	0.01067	-1.8883	0.033736	1e-200	0.0752796	0.0945607	2879.16
APOH	decode	35369	rs377621139	17	66236120	T	A	0.03702	0.3302	0.021498	3.05e-53	0.00777388	0.0945607	277.093
APOH	decode	35369	rs111481700	17	66690649	A	G	0.03073	-0.2692	0.023268	5.88e-31	0.00431705	0.0945607	153.343
APOH	decode	35362	rs144332534	17	65255120	A	G	0.03155	-0.1783	0.023527	3.5e-14	0.00194272	0.0945607	68.8281
APOH	decode	35371	rs2024272	17	65872997	T	C	0.74817	0.0659	0.009248	1.03e-12	0.00163647	0.0945607	57.9753
APOH	decode	35369	rs9909243	17	66272456	A	T	0.24442	0.0596	0.009296	1.44e-10	0.00131202	0.0945607	46.4631
APOH	decode	35361	rs9889663	17	65446173	A	G	0.94111	-0.1031	0.017284	2.45e-09	0.00117823	0.0945607	41.7101
APOH	decode	35360	rs4791186	17	65474491	T	C	0.09126	-0.0822	0.013844	2.89e-09	0.00112071	0.0945607	39.6706
APOL1	decode	35358	rs136153	22	36259467	T	C	0.84628	0.3582	0.011105	1e-200	0.033383	0.0684606	1221.05
APOL1	decode	35363	rs147288294	22	36109794	A	G	0.01533	-0.3807	0.032231	3.41e-32	0.00437551	0.0684606	155.402
APOL1	decode	35362	rs9610444	22	36201518	A	G	0.1374	-0.1318	0.012053	7.82e-28	0.00411772	0.0684606	146.205
APOL1	decode	35363	rs77559959	22	36110577	A	G	0.01163	-0.3737	0.036738	2.65e-24	0.00321052	0.0684606	113.893
APOL1	decode	35359	rs9610482	22	36287509	T	C	0.18708	-0.0893	0.010409	9.58e-18	0.00242554	0.0684606	85.9683
APOL1	decode	35362	rs74865964	22	36236597	G	T	0.05471	-0.1385	0.017761	6.3e-15	0.00198409	0.0684606	70.2969
APOL1	decode	35374	rs35682842	22	36397182	A	G	0.09054	-0.1092	0.014067	8.3e-15	0.00196381	0.0684606	69.6006
APOL1	decode	35362	rs56230516	22	36230716	C	T	0.0502	0.1431	0.018659	1.73e-14	0.00195274	0.0684606	69.1841
APOL1	decode	35359	rs112441180	22	35687886	A	G	0.01609	-0.222	0.03089	6.63e-13	0.00156044	0.0684606	55.2587
APOL1	decode	35358	rs151210481	22	36266691	C	G	0.048	0.132	0.019002	3.74e-12	0.00159241	0.0684606	56.3912
APOL1	decode	35363	rs3218356	22	37136725	A	G	0.02991	-0.1604	0.023247	5.21e-12	0.00149303	0.0684606	52.8738
APOL1	decode	35358	rs9610316	22	35559321	A	G	0.36185	-0.0581	0.008423	5.28e-12	0.00155896	0.0684606	55.2045
APOL1	decode	35362	rs140776666	22	36205348	C	T	0.01201	-0.2565	0.038339	2.23e-11	0.00156135	0.0684606	55.2957
APOL1	decode	35358	rs112285748	22	35427778	A	G	0.05487	0.1159	0.017661	5.29e-11	0.00139323	0.0684606	49.3278
APOL1	decode	35364	rs9619616	22	36573552	A	G	0.33902	-0.0558	0.008541	6.43e-11	0.00139544	0.0684606	49.4146
APOL1	decode	35361	rs139914131	22	36531775	A	G	0.02158	-0.173	0.027413	2.78e-10	0.00126386	0.0684606	44.7454
APOL1	decode	35363	rs143094281	22	36178827	A	G	0.0793	0.0873	0.015101	7.43e-09	0.00111288	0.0684606	39.3965
APOL1	decode	35355	rs73415040	22	35461937	G	A	0.27747	-0.0523	0.009089	8.7e-09	0.00109674	0.0684606	38.8158
APOL1	decode	35359	rs116069987	22	36949045	C	T	0.04716	-0.1065	0.019334	3.62e-08	0.00101935	0.0684606	36.0779
APOL3	decode	35371	rs132706	22	36196952	C	T	0.77153	0.4126	0.007795	1e-200	0.0600165	0.29251	2258.25
APOL3	decode	35371	rs5995200	22	36060613	C	A	0.04251	-0.7925	0.021655	1e-200	0.0511274	0.29251	1905.76
APOL3	decode	35371	rs132615	22	36136274	G	C	0.37654	0.2822	0.008847	1e-200	0.0373907	0.29251	1373.84
APOL3	decode	35373	rs132667	22	36168981	A	G	0.56733	0.2712	0.00871	1e-200	0.0361079	0.29251	1325.02
APOL3	decode	35368	rs2024641	22	35734507	A	G	0.4085	-0.2128	0.00883	2.45e-128	0.0218837	0.29251	791.253
APOL3	decode	35367	rs74769111	22	36268032	G	A	0.02188	-0.4456	0.02981	1.6e-50	0.00849884	0.29251	303.138
APOL3	decode	35368	rs5755914	22	35701597	A	G	0.24894	-0.1352	0.010091	6.16e-41	0.00683522	0.29251	243.398
APOL3	decode	35374	rs117136464	22	36640695	T	C	0.01617	-0.455	0.035478	1.19e-37	0.00658693	0.29251	234.538
APOL3	decode	35372	rs11554714	22	37011068	C	G	0.05866	-0.2217	0.018582	8.14e-33	0.00542813	0.29251	193.041
APOL3	decode	35366	rs146695286	22	35275562	T	A	0.03009	-0.2918	0.025389	1.43e-30	0.00496997	0.29251	176.636
APOL3	decode	35370	rs139914131	22	36531775	A	G	0.02158	-0.3295	0.029513	6.08e-29	0.00458477	0.29251	162.901
APOL3	decode	35367	rs140768119	22	36266672	G	A	0.11573	0.1514	0.01367	1.65e-28	0.00469151	0.29251	166.697
APOL3	decode	35368	rs13053731	22	36286661	A	G	0.09643	-0.1571	0.014573	4.28e-27	0.00430087	0.29251	152.762
APOL3	decode	35367	rs2307340	22	35406668	G	C	0.09407	0.1371	0.014976	5.45e-20	0.00320369	0.29251	113.663
APOL3	decode	35372	rs113897520	22	36723365	T	C	0.01979	-0.2555	0.031515	5.17e-16	0.00253266	0.29251	89.8076
APOL3	decode	35369	rs116945323	22	35749096	T	G	0.0315	0.1957	0.024309	8.24e-16	0.0023368	0.29251	82.8392
APOL3	decode	35366	rs117474258	22	35237426	A	G	0.0444	-0.169	0.021353	2.48e-15	0.00242361	0.29251	85.9167
APOL3	decode	35368	rs926337	22	35568005	A	G	0.82903	-0.0897	0.011622	1.18e-14	0.00228089	0.29251	80.8505
APOL3	decode	35370	rs228912	22	37107628	G	A	0.77635	-0.0779	0.010455	9.25e-14	0.00210732	0.29251	74.6892
APOL3	decode	35366	rs58630456	22	35160743	A	G	0.08542	-0.1161	0.015621	1.07e-13	0.00210608	0.29251	74.6367
APOL3	decode	35374	rs9610553	22	36645983	A	G	0.03893	0.1622	0.022608	7.26e-13	0.00196866	0.29251	69.7729
APOL3	decode	35366	rs2092195	22	35539428	A	G	0.49349	-0.0608	0.008748	3.65e-12	0.00184801	0.29251	65.4739
APOL3	decode	35369	rs200186397	22	36291090	A	G	0.04526	0.1436	0.020776	4.79e-12	0.00178213	0.29251	63.141
APOL3	decode	35369	rs117684358	22	36833460	C	T	0.03189	-0.1668	0.024428	8.59e-12	0.00171791	0.29251	60.862
APOL3	decode	35373	rs142127124	22	36689385	T	G	0.01538	-0.2401	0.03588	2.21e-11	0.00174598	0.29251	61.8651
APOL3	decode	35371	rs9610442	22	36199903	T	G	0.02273	0.1879	0.028486	4.22e-11	0.00156855	0.29251	55.5651
APOL3	decode	35364	rs116910203	22	35456595	T	C	0.04855	-0.1332	0.020297	5.29e-11	0.00163913	0.29251	58.0581
APOL3	decode	35370	rs116254744	22	36551988	T	C	0.02727	-0.1757	0.027301	1.23e-10	0.00163776	0.29251	58.0194
APOL3	decode	35376	rs8135022	22	36336947	G	T	0.07629	0.1045	0.016576	2.9e-10	0.0015391	0.29251	54.5279
APOL3	decode	35367	rs60342582	22	36886631	T	C	0.03951	-0.1398	0.022374	4.15e-10	0.00148335	0.29251	52.5367
APOL3	decode	35367	rs62231848	22	35555829	G	A	0.1281	-0.0777	0.012969	2.08e-09	0.00134862	0.29251	47.7582
APOL3	decode	35371	rs116917650	22	36216809	C	T	0.04439	0.1216	0.020666	4.01e-09	0.00125448	0.29251	44.4254
APOL3	decode	35371	rs2269512	22	36814633	C	T	0.73674	0.0567	0.009925	1.11e-08	0.00124708	0.29251	44.1631
APOL3	decode	35370	rs9610529	22	36527825	C	T	0.23042	-0.0576	0.010426	3.3e-08	0.00117665	0.29251	41.6649
APOL3	decode	35372	rs140033	22	36557768	C	A	0.61684	0.0491	0.008991	4.74e-08	0.00113958	0.29251	40.353
APOM	ukb-ppp	33742	rs2894053	6	30935226	A	G	0.336632	0.0652144	0.00779493	5.95e-17	0.00189945	0.0612927	64.2093
APOM	ukb-ppp	33742	rs3823403	6	31081746	T	C	0.19078	-0.0535144	0.00944809	1.48e-08	0.000884241	0.0612927	29.8607
APOM	ukb-ppp	33742	rs1130538	6	31236622	A	C	0.595586	-0.0510693	0.00789573	9.93e-11	0.00125638	0.0612927	42.4435
APOM	ukb-ppp	33742	rs56414040	6	31390566	A	C	0.07426	-0.138644	0.0140268	4.87e-23	0.00264287	0.0612927	89.4068
APOM	ukb-ppp	33742	rs805295	6	31675297	T	C	0.0303776	-0.764196	0.0214429	1e-200	0.0344029	0.0612927	1202.11
APOM	ukb-ppp	33742	rs2471980	6	31800868	C	G	0.327589	0.0877048	0.00786855	7.47e-29	0.00338876	0.0612927	114.726
APOM	ukb-ppp	33742	rs138753323	6	32173599	C	T	0.0352842	0.142121	0.0204821	3.95e-12	0.00137507	0.0612927	46.4589
APOM	ukb-ppp	33742	rs148967059	6	32454755	A	T	0.209991	-0.0846707	0.00993469	1.56e-17	0.00237864	0.0612927	80.4467
APOM	ukb-ppp	33742	rs71538566	6	32541114	T	G	0.0874697	-0.157181	0.0146474	7.28e-27	0.00394398	0.0612927	133.597
APOM	ukb-ppp	33742	rs149717632	6	32548921	G	A	0.221822	-0.0740185	0.00945628	4.98e-15	0.00189145	0.0612927	63.9383
APOM	ukb-ppp	33742	rs17879746	6	32557422	T	C	0.114027	-0.13843	0.0124763	1.32e-28	0.00387185	0.0612927	131.144
APOM	ukb-ppp	33742	rs185774696	6	32618190	T	C	0.296338	0.0555671	0.00942228	3.69e-09	0.00128771	0.0612927	43.5032
APOM	ukb-ppp	33742	rs141127771	6	32632200	A	G	0.260386	0.0732982	0.00989092	1.26e-13	0.00206938	0.0612927	69.9655
APP	decode	35366	rs439826	21	26156328	G	T	0.68291	-0.0779	0.008786	7.57e-19	0.00262816	0.00262816	93.187
APPL2	ukb-ppp	33187	rs34775780	12	105589122	A	G	0.0167083	-0.282722	0.0291669	3.22e-22	0.00262642	0.0115795	87.3872
APPL2	ukb-ppp	33187	rs10778371	12	105639324	A	G	0.372231	0.128895	0.00780763	3.17e-61	0.00776452	0.0115795	259.682
APPL2	ukb-ppp	33187	rs7316324	12	105722529	G	A	0.40216	-0.0497161	0.00766839	8.98e-11	0.00118852	0.0115795	39.4881
APRT	decode	35311	rs2272435	16	88881573	T	C	0.03126	-0.445	0.023622	3.69e-79	0.0119935	0.041907	428.619
APRT	decode	35311	rs112783573	16	88663301	A	G	0.02074	-0.5078	0.028958	7.62e-69	0.0104742	0.041907	373.749
APRT	decode	35309	rs78016521	16	89562551	T	C	0.03025	-0.3269	0.023894	1.31e-42	0.00626967	0.041907	222.76
APRT	decode	35309	rs55879711	16	88884922	A	T	0.0397	-0.2555	0.021108	9.99e-34	0.00497748	0.041907	176.619
APRT	decode	35314	rs7498322	16	88057055	A	G	0.03199	-0.1853	0.022862	5.28e-16	0.00212655	0.041907	75.2526
APRT	decode	35315	rs189713312	16	87858723	T	C	0.02919	-0.1872	0.024376	1.59e-14	0.00198614	0.041907	70.2762
APRT	decode	35309	rs735818	16	88758661	A	G	0.32635	-0.0636	0.008646	1.89e-13	0.00177853	0.041907	62.9066
APRT	decode	35308	rs16965228	16	88993471	G	A	0.14488	-0.0686	0.011638	3.75e-09	0.00116604	0.041907	41.2163
APRT	decode	35306	rs76472249	16	88442770	T	C	0.12633	-0.0717	0.012297	5.52e-09	0.00113481	0.041907	40.1088
AREG	ukb-ppp	33533	rs28590174	4	75222320	A	G	0.110336	-0.0867634	0.0123285	1.96e-12	0.00147791	0.0185876	49.629
AREG	ukb-ppp	33533	rs7660209	4	75245343	A	T	0.740378	-0.0553435	0.00973236	1.3e-08	0.00117749	0.0185876	39.5291
AREG	ukb-ppp	33533	rs68044403	4	75259961	C	A	0.0976314	0.0922201	0.0127678	5.09e-13	0.00149849	0.0185876	50.3214
AREG	ukb-ppp	33533	rs1691273	4	75323645	T	C	0.692133	-0.177292	0.00815605	9.08e-105	0.0133956	0.0185876	455.265
AREG	ukb-ppp	33533	rs3113929	4	75370276	T	A	0.0549754	-0.0999575	0.016391	1.07e-09	0.00103818	0.0185876	34.8474
ARF4	decode	35356	rs1354034	3	56815721	C	T	0.61881	0.0844	0.008293	2.51e-24	0.00336058	0.00479758	119.21
ARF4	decode	35359	rs141193483	3	57450069	A	G	0.14513	0.0761	0.011506	3.74e-11	0.001437	0.00479758	50.8811
ARFIP1	decode	35371	rs4619875	4	152779978	T	C	0.37238	0.2215	0.008385	8.57e-154	0.022933	0.0266705	830.155
ARFIP1	decode	35368	rs77450465	4	152485987	A	G	0.11819	-0.0814	0.012618	1.11e-10	0.00138113	0.0266705	48.9126
ARFIP1	decode	35365	rs71620221	4	152646345	T	G	0.0915	-0.089	0.014218	3.86e-10	0.00131691	0.0266705	46.6313
ARFIP1	decode	35365	rs150327913	4	152648702	G	C	0.02466	0.147	0.026395	2.56e-08	0.00103947	0.0266705	36.7972
ARG1	ukb-ppp	33455	rs2698107	6	131475653	C	G	0.634993	-0.0459889	0.00763646	1.72e-09	0.000980406	0.0272447	32.8297
ARG1	ukb-ppp	33455	rs17788484	6	131894358	T	C	0.0191153	0.532254	0.0269352	6.51e-87	0.0106235	0.0272447	359.203
ARG1	ukb-ppp	33455	rs2781668	6	131897278	T	C	0.166831	-0.237197	0.00985627	5.74e-128	0.0156408	0.0272447	531.545
ARG2	ukb-ppp	33777	rs61990120	14	68089420	A	G	0.141866	0.0834862	0.0110515	4.21e-14	0.00169704	0.00169704	57.4151
ARHGAP25	decode	35352	rs13413887	2	68769536	G	A	0.76808	0.1736	0.009428	1.04e-75	0.0107368	0.0158929	383.665
ARHGAP25	decode	35351	rs6546433	2	68777850	C	T	0.4217	0.0638	0.008077	2.81e-15	0.00198531	0.0158929	70.3183
ARHGAP25	decode	35347	rs11691501	2	67798829	T	C	0.25127	-0.0558	0.009197	1.3e-09	0.00117156	0.0158929	41.4573
ARHGAP25	decode	35350	rs62135614	2	69032425	A	G	0.18173	-0.0595	0.010397	1.05e-08	0.0010529	0.0158929	37.2571
ARHGAP25	decode	35349	rs144947850	2	68885433	G	A	0.02212	0.1479	0.026838	3.57e-08	0.000946318	0.0158929	33.4812
ARHGAP45	decode	35316	rs7251797	19	1077986	G	A	0.3543	0.1293	0.008549	1.12e-51	0.00764943	0.00764943	272.214
ARHGEF10	ukb-ppp	33874	rs13265610	8	1095762	A	C	0.53621	0.0619895	0.00747659	1.12e-16	0.00191127	0.0917496	64.8626
ARHGEF10	ukb-ppp	33874	rs112507798	8	1612475	T	C	0.0229484	0.150595	0.025098	1.97e-09	0.001017	0.0917496	34.4829
ARHGEF10	ukb-ppp	33874	rs148319275	8	1639351	G	C	0.0251586	-0.182286	0.0266622	8.09e-12	0.00162988	0.0917496	55.2976
ARHGEF10	ukb-ppp	33874	rs111420380	8	1647693	C	T	0.164909	-0.0802292	0.0101381	2.5e-15	0.00177285	0.0917496	60.1568
ARHGEF10	ukb-ppp	33874	rs117627026	8	1653539	A	G	0.0130415	-0.226809	0.0370154	8.93e-10	0.00132427	0.0917496	44.9152
ARHGEF10	ukb-ppp	33874	rs4876130	8	1659781	A	G	0.0742532	-0.159694	0.0157414	3.49e-24	0.00350602	0.0917496	119.174
ARHGEF10	ukb-ppp	33874	rs112999326	8	1698580	C	G	0.0237491	-0.284944	0.0247464	1.11e-30	0.00376494	0.0917496	128.008
ARHGEF10	ukb-ppp	33874	rs62477464	8	1764361	G	C	0.744462	-0.250882	0.00868127	1.22e-183	0.0239479	0.0917496	831.065
ARHGEF10	ukb-ppp	33874	rs143689932	8	1801883	A	G	0.0194374	-0.217897	0.0274582	2.1e-15	0.00180986	0.0917496	61.4149
ARHGEF10	ukb-ppp	33874	rs144165101	8	1811244	G	C	0.0241086	-0.224206	0.0244571	4.85e-20	0.00236536	0.0917496	80.3096
ARHGEF10	ukb-ppp	33874	rs13277172	8	1821137	G	T	0.235298	0.318641	0.00886573	1e-200	0.0365379	0.0917496	1284.55
ARHGEF10	ukb-ppp	33874	rs4455883	8	1822267	G	A	0.987185	0.244065	0.0352649	4.49e-12	0.00150716	0.0917496	51.1274
ARHGEF10	ukb-ppp	33874	rs7842515	8	1824028	T	C	0.607604	0.110858	0.00763475	9.02e-48	0.00586016	0.0917496	199.665
ARHGEF10	ukb-ppp	33874	rs117925305	8	1864202	T	C	0.043712	-0.146103	0.0182999	1.42e-15	0.00178459	0.0917496	60.5556
ARHGEF10	ukb-ppp	33874	rs6999840	8	1904264	T	C	0.333639	0.0495968	0.00792717	3.94e-10	0.00109376	0.0917496	37.0885
ARHGEF10	ukb-ppp	33874	rs13273712	8	2070472	G	C	0.236826	-0.0728161	0.00874702	8.46e-17	0.00191663	0.0917496	65.0447
ARHGEF25	decode	35360	rs10437954	12	57610139	A	G	0.88442	-0.1808	0.012343	1.39e-48	0.00668295	0.0095241	237.885
ARHGEF25	decode	35360	rs715930	12	57630198	A	C	0.28269	-0.0635	0.008748	3.9e-13	0.00163529	0.0095241	57.9153
ARHGEF25	decode	35363	rs11524050	12	56960730	A	G	0.08342	0.0888	0.01431	5.45e-10	0.00120586	0.0095241	42.6919
ARHGEF5	ukb-ppp	32867	rs146622423	7	143486784	G	T	0.507433	0.0979069	0.00896994	9.77e-28	0.00479182	0.142915	158.241
ARHGEF5	ukb-ppp	32867	rs188771741	7	143636984	T	G	0.0528673	0.132673	0.0171949	1.2e-14	0.00176276	0.142915	58.0354
ARHGEF5	ukb-ppp	32867	rs1012771	7	143644621	T	A	0.0966325	0.167082	0.0131446	5.13e-37	0.0048739	0.142915	160.965
ARHGEF5	ukb-ppp	32867	rs76651111	7	143671433	A	C	0.0230931	-0.152335	0.0257317	3.22e-09	0.00104704	0.142915	34.4472
ARHGEF5	ukb-ppp	32867	rs2951364	7	143754483	G	A	0.320582	-0.312332	0.00826097	1e-200	0.0424951	0.142915	1458.59
ARHGEF5	ukb-ppp	32867	rs13310997	7	143816795	A	G	0.307602	0.214803	0.00841212	8.07e-144	0.0196542	0.142915	658.886
ARHGEF5	ukb-ppp	32867	rs200085936	7	143956006	C	G	0.0200573	0.184789	0.0302853	1.05e-09	0.00134232	0.142915	44.1746
ARHGEF5	ukb-ppp	32867	rs187061602	7	144057194	T	A	0.0176166	0.29811	0.0319914	1.18e-20	0.003076	0.142915	101.405
ARHGEF5	ukb-ppp	32867	rs720475	7	144074929	A	G	0.259127	0.337512	0.0089028	1e-200	0.0437386	0.142915	1503.22
ARHGEF5	ukb-ppp	32867	rs139009624	7	144197837	C	T	0.0204719	0.292359	0.0293688	2.4e-23	0.00342798	0.142915	113.048
ARHGEF5	ukb-ppp	32867	rs62483146	7	144225556	A	T	0.135912	0.110936	0.0116025	1.16e-21	0.00289062	0.142915	95.2756
ARHGEF5	ukb-ppp	32867	rs77314854	7	144226447	T	C	0.0480269	0.191202	0.0180548	3.31e-26	0.00334291	0.142915	110.233
ARHGEF5	ukb-ppp	32867	rs73161015	7	144284353	T	C	0.0352451	-0.117558	0.0214313	4.13e-08	0.000939832	0.142915	30.9166
ARHGEF5	ukb-ppp	32867	rs34008497	7	144299019	T	A	0.183197	-0.1284	0.00999482	8.98e-38	0.00493396	0.142915	162.959
ARHGEF5	ukb-ppp	32867	rs111250648	7	144323705	T	A	0.0184193	-0.275548	0.0311639	9.41e-19	0.00274551	0.142915	90.4797
ARHGEF5	ukb-ppp	32867	rs1476612	7	144368758	T	C	0.311504	-0.065718	0.00836883	4.07e-15	0.00185252	0.142915	60.9962
ARL2BP	ukb-ppp	32862	rs2216758	16	57157035	T	G	0.574143	-0.044452	0.00772201	8.59e-09	0.000966265	0.0406321	31.7822
ARL2BP	ukb-ppp	32862	rs55931785	16	57258832	A	G	0.0346318	-0.749418	0.0210732	1e-200	0.0375531	0.0406321	1282.14
ARL2BP	ukb-ppp	32862	rs113054706	16	57349168	T	A	0.0225084	-0.219115	0.0291393	5.5e-14	0.00211267	0.0406321	69.5693
ARL3	decode	35361	rs8354	10	102676884	T	C	0.10626	-0.238	0.013261	4.99e-72	0.0107588	0.0186618	384.559
ARL3	decode	35361	rs11191381	10	102733687	T	C	0.2935	0.117	0.008995	1.11e-38	0.00567704	0.0186618	201.881
ARL3	decode	35361	rs7088055	10	103538246	C	T	0.47008	-0.0495	0.008285	2.31e-09	0.00122074	0.0186618	43.2168
ARL3	decode	35361	rs116931390	10	103203980	A	T	0.03383	-0.124	0.02214	2.13e-08	0.00100515	0.0186618	35.5767
ARL4D	decode	35371	rs34228036	17	43407654	A	G	0.32455	0.0542	0.008419	1.21e-10	0.00128796	0.00128796	45.6127
ARPC1B	decode	35359	rs59672032	7	99461074	C	T	0.03831	0.2058	0.020567	1.43e-23	0.00312081	0.00312081	110.688
ARRB1	decode	35358	rs504683	11	75340189	G	A	0.30388	0.0805	0.008855	9.78e-20	0.00274163	0.00274163	97.1994
ARSA	ukb-ppp	33687	rs80101768	22	50482960	T	C	0.0416591	0.122971	0.0186801	4.61e-11	0.00120744	0.127616	40.7218
ARSA	ukb-ppp	33687	rs732405	22	50629292	G	T	0.717198	0.0576621	0.00820179	2.06e-12	0.00134875	0.127616	45.4941
ARSA	ukb-ppp	33687	rs56211323	22	50835954	G	A	0.019225	0.267565	0.0284309	4.91e-21	0.00269975	0.127616	91.1874
ARSA	ukb-ppp	33687	rs35760784	22	50872860	T	C	0.0132604	0.255979	0.0347709	1.81e-13	0.00171474	0.127616	57.8602
ARSA	ukb-ppp	33687	rs5771061	22	50932796	T	C	0.787252	-0.0826397	0.00927197	4.97e-19	0.00228764	0.127616	77.2357
ARSA	ukb-ppp	33687	rs6010008	22	50998796	C	G	0.0487852	-0.108855	0.0175315	5.33e-10	0.00109975	0.127616	37.0858
ARSA	ukb-ppp	33687	rs78789402	22	51001271	A	G	0.0586236	0.182703	0.0157574	4.38e-31	0.00368432	0.127616	124.565
ARSA	ukb-ppp	33687	rs715519	22	51038369	C	G	0.161491	0.384168	0.0101132	1e-200	0.0399695	0.127616	1402.43
ARSA	ukb-ppp	33687	rs7285093	22	51051214	T	C	0.200387	0.382247	0.00924116	1e-200	0.0468239	0.127616	1654.74
ARSA	ukb-ppp	33687	rs6009942	22	51079220	T	C	0.715457	-0.20209	0.00833974	1.02e-129	0.0166284	0.127616	569.6
ARSA	ukb-ppp	33687	rs7287312	22	51088181	A	T	0.0305355	-0.173559	0.0244847	1.36e-12	0.00178345	0.127616	60.1829
ARSA	ukb-ppp	33687	rs58575791	22	51152265	G	C	0.0609585	0.0996353	0.0158651	3.38e-10	0.00113652	0.127616	38.3271
ARSA	ukb-ppp	33687	rs6010072	22	51181519	G	A	0.58782	0.122168	0.00808068	1.22e-51	0.0072323	0.127616	245.395
ARSB	ukb-ppp	33533	rs56373295	5	77785740	A	C	0.253183	-0.0759288	0.00874739	3.95e-18	0.00218018	0.0564361	73.2633
ARSB	ukb-ppp	33533	rs16875952	5	78102123	A	G	0.149384	-0.140707	0.0106378	6.12e-40	0.00503152	0.0564361	169.565
ARSB	ukb-ppp	33533	rs34152768	5	78111674	G	A	0.160605	0.0736736	0.0108225	9.94e-12	0.00146345	0.0564361	49.143
ARSB	ukb-ppp	33533	rs337860	5	78200185	T	C	0.645907	-0.266932	0.00791972	1e-200	0.0325926	0.0564361	1129.68
ARSB	ukb-ppp	33533	rs73769411	5	78202416	G	A	0.0138911	0.19065	0.032443	4.19e-09	0.000995784	0.0564361	33.4229
ARSB	ukb-ppp	33533	rs145803798	5	78240015	T	A	0.0226367	-0.169512	0.0259631	6.62e-11	0.00127145	0.0564361	42.6873
ARSB	ukb-ppp	33533	rs163128	5	78280593	T	C	0.111458	0.170634	0.01221	2.22e-44	0.00576701	0.0564361	194.495
ARSB	ukb-ppp	33533	rs7705926	5	78284116	C	G	0.285285	0.0815768	0.00842792	3.69e-22	0.00271378	0.0564361	91.2435
ARSB	ukb-ppp	33533	rs13177425	5	78625589	T	A	0.583793	0.0810762	0.00765002	3.04e-26	0.00319437	0.0564361	107.454
ARSB	ukb-ppp	33533	rs62364069	5	78853060	C	T	0.0217693	-0.169664	0.0275681	7.54e-10	0.00122601	0.0564361	41.1599
ARSK	decode	35343	rs62365862	5	95610286	C	G	0.03964	-0.1951	0.02071	4.49e-21	0.00289809	0.00289809	102.719
ART3	decode	35355	rs4859610	4	76079288	G	A	0.77933	-0.2733	0.009945	2.89e-166	0.0256906	0.0651639	932.188
ART3	decode	35355	rs12505005	4	76227966	C	T	0.10859	-0.2183	0.013199	1.9e-61	0.00922582	0.0651639	329.197
ART3	decode	35355	rs187119299	4	76052700	T	C	0.0318	0.2658	0.023341	4.82e-30	0.00435043	0.0651639	154.473
ART3	decode	35355	rs11727067	4	75891081	G	A	0.28739	0.101	0.009204	5.11e-28	0.00417827	0.0651639	148.334
ART3	decode	35353	rs150223157	4	75399245	G	A	0.02047	0.2725	0.028799	3.02e-21	0.00297782	0.0651639	105.583
ART3	decode	35358	rs1493363	4	76680562	A	G	0.40186	-0.0791	0.008516	1.57e-20	0.00300788	0.0651639	106.667
ART3	decode	35357	rs72657837	4	76405032	G	C	0.07049	-0.1327	0.016216	2.77e-16	0.00230756	0.0651639	81.7726
ART3	decode	35355	rs75847372	4	75945695	C	T	0.04591	-0.1496	0.020109	1.01e-13	0.0019606	0.0651639	69.4494
ART3	decode	35356	rs28636696	4	76551307	T	C	0.10527	-0.0938	0.013465	3.25e-12	0.00165742	0.0651639	58.6937
ART3	decode	35357	rs77402042	4	76359389	A	G	0.09045	0.0994	0.014609	1.02e-11	0.00162569	0.0651639	57.5699
ART3	decode	35353	rs17271582	4	75365396	T	A	0.067	-0.1122	0.016592	1.36e-11	0.00157388	0.0651639	55.726
ART3	decode	35355	rs183061860	4	75641437	G	C	0.06018	-0.1182	0.017563	1.7e-11	0.00158038	0.0651639	55.9596
ART3	decode	35355	rs145450014	4	76079409	C	G	0.01337	0.2272	0.035336	1.28e-10	0.00136186	0.0651639	48.2115
ART3	decode	35352	rs28534902	4	75589851	T	C	0.04946	-0.1179	0.019088	6.54e-10	0.00130702	0.0651639	46.2636
ART3	decode	35355	rs11732662	4	76085905	T	C	0.02733	-0.1501	0.025627	4.71e-09	0.00119783	0.0651639	42.3978
ART3	decode	35356	rs56087592	4	76470832	T	C	0.04609	0.1149	0.019934	8.21e-09	0.00116087	0.0651639	41.0892
ART4	decode	35364	rs10772809	12	14837674	C	T	0.39736	0.8844	0.004969	1e-200	0.374602	0.572919	21181.2
ART4	decode	35362	rs2216224	12	15040017	G	A	0.1286	0.3363	0.01163	7.54e-184	0.0253479	0.572919	919.613
ART4	decode	35365	rs71532843	12	14802400	A	G	0.14258	-0.3231	0.011251	2.25e-181	0.0255244	0.572919	926.263
ART4	decode	35374	rs17340720	12	14135081	C	T	0.50405	0.1653	0.00788	1.05e-97	0.0136611	0.572919	489.915
ART4	decode	35367	rs57372575	12	14314980	C	A	0.31912	0.1753	0.008454	1.67e-95	0.0133542	0.572919	478.664
ART4	decode	35364	rs2098542	12	14519342	T	C	0.46749	0.1423	0.007845	1.56e-73	0.0100818	0.572919	360.145
ART4	decode	35363	rs75730364	12	15060885	C	G	0.04971	-0.3149	0.018192	3.96e-67	0.00936861	0.572919	334.416
ART4	decode	35376	rs9788202	12	13901647	A	G	0.21132	0.1565	0.009548	2.22e-60	0.00816395	0.572919	291.169
ART4	decode	35367	rs11055919	12	14311479	T	C	0.03017	-0.3345	0.022672	2.92e-49	0.00654777	0.572919	233.088
ART4	decode	35363	rs150546018	12	14719856	T	G	0.01332	0.4774	0.033506	4.59e-46	0.00599067	0.572919	213.113
ART4	decode	35362	rs138825151	12	14684389	G	A	0.01622	0.4222	0.031243	1.3e-41	0.00568873	0.572919	202.304
ART4	decode	35362	rs7301461	12	15546838	G	C	0.25792	0.1207	0.009027	8.98e-41	0.00557674	0.572919	198.299
ART4	decode	35366	rs192137401	12	14285202	G	A	0.02222	-0.3402	0.026459	7.82e-38	0.00502903	0.572919	178.745
ART4	decode	35373	rs34066708	12	13963472	T	C	0.07706	-0.1869	0.014775	1.12e-36	0.00496879	0.572919	176.629
ART4	decode	35361	rs117479060	12	15391149	A	G	0.05427	-0.2149	0.0174	4.83e-35	0.00474056	0.572919	168.42
ART4	decode	35364	rs1479409	12	15242859	T	C	0.15898	0.1334	0.010819	6.23e-35	0.00475872	0.572919	169.083
ART4	decode	35362	rs7975975	12	15375044	G	A	0.02813	0.2792	0.024056	3.82e-31	0.00426225	0.572919	151.358
ART4	decode	35364	rs73058124	12	14954915	A	G	0.01648	-0.3614	0.032017	1.51e-29	0.00423396	0.572919	150.358
ART4	decode	35363	rs117121967	12	15139794	A	G	0.02916	-0.2557	0.023134	2.12e-28	0.00370192	0.572919	131.39
ART4	decode	35373	rs17340000	12	14058966	A	G	0.13641	-0.1192	0.011475	2.81e-25	0.00334762	0.572919	118.806
ART4	decode	35361	rs35883920	12	15745152	C	T	0.16329	0.1106	0.010751	8e-25	0.00334253	0.572919	118.585
ART4	decode	35373	rs76754530	12	14057007	A	G	0.04109	0.2035	0.019997	2.52e-24	0.00326342	0.572919	115.808
ART4	decode	35365	rs145549138	12	14818384	T	G	0.01666	0.3059	0.03045	9.57e-24	0.00306597	0.572919	108.755
ART4	decode	35377	rs117973287	12	13828607	C	T	0.01966	-0.2636	0.027426	7.17e-22	0.00267843	0.572919	95.0041
ART4	decode	35373	rs79991073	12	14029349	T	C	0.01313	-0.2916	0.035054	8.89e-17	0.00220358	0.572919	78.1151
ART4	decode	35364	rs370289060	12	15307047	A	C	0.01276	0.2906	0.035066	1.16e-16	0.00212762	0.572919	75.3974
ART4	decode	35363	rs117848363	12	15349176	C	A	0.0419	0.1543	0.019314	1.36e-15	0.00191155	0.572919	67.7239
ART4	decode	35363	rs61910552	12	15056277	T	C	0.0159	-0.2466	0.031504	4.97e-15	0.00190306	0.572919	67.4224
ART4	decode	35364	rs146603779	12	15004829	G	T	0.03729	-0.1559	0.020409	2.2e-14	0.00174506	0.572919	61.8166
ART4	decode	35363	rs61920222	12	14703250	A	G	0.01262	-0.2697	0.03615	8.61e-14	0.00181274	0.572919	64.2167
ART4	decode	35364	rs7972872	12	15267512	C	T	0.01222	-0.268	0.036429	1.88e-13	0.00173393	0.572919	61.4217
ART4	decode	35365	rs1344560	12	14509256	C	A	0.98901	-0.2656	0.037621	1.67e-12	0.0015335	0.572919	54.3125
ART4	decode	35361	rs76055953	12	15414186	T	C	0.0138	0.2258	0.033085	8.8e-12	0.00138778	0.572919	49.1389
ART4	decode	35366	rs139215765	12	14254542	A	G	0.0228	-0.1695	0.025662	3.97e-11	0.00128023	0.572919	45.3321
ART4	decode	35362	rs7314288	12	15600896	A	G	0.0581	-0.1125	0.017209	6.27e-11	0.00138521	0.572919	49.049
ART4	decode	35362	rs139081507	12	15681865	G	T	0.01003	0.2606	0.040139	8.44e-11	0.00134866	0.572919	47.7529
ART4	decode	35364	rs79555850	12	15167225	A	G	0.02727	-0.1532	0.024569	4.51e-10	0.00124516	0.572919	44.0862
ART5	ukb-ppp	32867	rs188642863	11	3405020	T	G	0.0237006	0.189069	0.0257646	2.16e-13	0.0016543	0.0221598	54.4585
ART5	ukb-ppp	32867	rs75902876	11	3663021	A	G	0.0812564	0.349806	0.0153072	1.38e-115	0.0182699	0.0221598	611.615
ART5	ukb-ppp	32867	rs111546099	11	3672311	A	G	0.55759	-0.0673147	0.0080406	5.67e-17	0.00223558	0.0221598	73.6369
AS3MT	decode	35370	rs11191421	10	102863296	G	C	0.25011	-0.054	0.009126	3.28e-09	0.00109382	0.00109382	38.7286
ASAH1	ukb-ppp	33610	rs2720544	8	17477104	T	C	0.593188	0.0474164	0.00767618	6.53e-10	0.00108511	0.0818981	36.5079
ASAH1	ukb-ppp	33610	rs76701464	8	17615451	A	G	0.0182981	0.206924	0.0283133	2.7e-13	0.00153829	0.0818981	51.7784
ASAH1	ukb-ppp	33610	rs74820832	8	17668426	G	A	0.0678964	-0.172014	0.0151	4.6e-30	0.00374514	0.0818981	126.34
ASAH1	ukb-ppp	33610	rs187762605	8	17682455	A	G	0.0151249	0.202717	0.0320096	2.4e-10	0.00122429	0.0818981	41.1963
ASAH1	ukb-ppp	33610	rs7837060	8	17810141	C	T	0.59832	0.267177	0.00772369	1e-200	0.0343117	0.0818981	1194.12
ASAH1	ukb-ppp	33610	rs17514686	8	17864020	G	A	0.050187	0.189918	0.0175407	2.56e-27	0.00343868	0.0818981	115.966
ASAH1	ukb-ppp	33610	rs73198081	8	17942427	T	A	0.0331563	-0.165588	0.0217923	3e-14	0.00175796	0.0818981	59.1857
ASAH1	ukb-ppp	33610	rs187109427	8	17967868	G	C	0.0115715	-0.607068	0.0354438	9.23e-66	0.00843023	0.0818981	285.732
ASAH1	ukb-ppp	33610	rs7824566	8	18000485	G	C	0.0153062	0.188959	0.0307652	8.15e-10	0.0010763	0.0818981	36.2113
ASAH1	ukb-ppp	33610	rs111669026	8	18050763	T	A	0.0570545	0.124166	0.016402	3.73e-14	0.00165887	0.0818981	55.8439
ASAH1	ukb-ppp	33610	rs56345820	8	18107883	T	C	0.0176778	-0.305004	0.0289089	5.05e-26	0.0032309	0.0818981	108.936
ASAH1	ukb-ppp	33610	rs138225715	8	18132813	T	C	0.0239577	0.214478	0.0257365	7.84e-17	0.00215134	0.0818981	72.4582
ASAH1	ukb-ppp	33610	rs142995079	8	18167122	T	C	0.0144145	-0.77836	0.0330197	7.36e-123	0.0172141	0.0818981	588.666
ASAH1	ukb-ppp	33610	rs73584378	8	18181612	T	G	0.0265843	0.141428	0.0234908	1.74e-09	0.0010352	0.0818981	34.8271
ASAH2	decode	35353	rs2574941	10	50264406	G	C	0.81552	0.5191	0.00804	1e-200	0.0810804	0.321099	3119.18
ASAH2	decode	35353	rs2813198	10	50176410	C	T	0.89684	0.4915	0.01359	1e-200	0.0446996	0.321099	1654.11
ASAH2	decode	35352	rs140279279	10	49890573	A	C	0.0389	-0.7455	0.021278	1e-200	0.0415569	0.321099	1532.73
ASAH2	decode	35353	rs200859624	10	50124926	T	C	0.40846	0.2486	0.008626	1.25e-182	0.0298652	0.321099	1088.27
ASAH2	decode	35353	rs552986493	10	50134341	G	A	0.31534	-0.2255	0.009018	5.27e-138	0.0219572	0.321099	793.635
ASAH2	decode	35353	rs536549299	10	50267922	G	A	0.01214	0.8349	0.037578	2.32e-109	0.0167191	0.321099	601.087
ASAH2	decode	35352	rs7915898	10	51124104	T	C	0.14846	-0.21	0.01187	4.88e-70	0.0111502	0.321099	398.604
ASAH2	decode	35353	rs12358176	10	50328244	T	C	0.35232	0.1462	0.008793	4.52e-62	0.00975489	0.321099	348.242
ASAH2	decode	35353	rs562378321	10	50052161	T	A	0.23594	-0.1433	0.009904	1.89e-47	0.00740374	0.321099	263.682
ASAH2	decode	35351	rs182661533	10	49997394	A	G	0.02455	-0.3713	0.026435	8.21e-45	0.00660293	0.321099	234.958
ASAH2	decode	35353	rs11005387	10	50372983	T	C	0.0191	-0.4224	0.030283	3.22e-44	0.00668553	0.321099	237.931
ASAH2	decode	35351	rs7898545	10	49585275	T	G	0.43701	0.1061	0.008475	5.9e-36	0.00553927	0.321099	196.898
ASAH2	decode	35353	rs1995938	10	50913564	G	A	0.87581	0.1568	0.012731	7.38e-35	0.00534834	0.321099	190.086
ASAH2	decode	35353	rs138286100	10	50626119	T	C	0.0299	0.2665	0.024911	1.04e-26	0.00412014	0.321099	146.254
ASAH2	decode	35353	rs7897653	10	50523840	G	A	0.08924	0.149	0.014762	5.92e-24	0.00360883	0.321099	128.038
ASAH2	decode	35352	rs72795726	10	49663446	C	T	0.01019	0.4131	0.042157	1.14e-22	0.00344244	0.321099	122.111
ASAH2	decode	35353	rs77516076	10	49687085	C	G	0.01012	-0.3974	0.042442	7.72e-21	0.00316409	0.321099	112.209
ASAH2	decode	35352	rs4306252	10	50696962	G	A	0.96576	0.2082	0.023391	5.54e-19	0.00286678	0.321099	101.632
ASAH2	decode	35353	rs71489325	10	50778883	A	G	0.02053	-0.2285	0.028327	7.24e-16	0.00209982	0.321099	74.387
ASAH2	decode	35352	rs145736575	10	49379468	A	G	0.0363	0.1799	0.022485	1.24e-15	0.00226434	0.321099	80.2259
ASAH2	decode	35353	rs116954307	10	50244206	C	T	0.03577	0.1752	0.022268	3.61e-15	0.00211737	0.321099	75.0101
ASAH2	decode	35353	rs7072265	10	49235795	T	C	0.29112	-0.0718	0.009318	1.3e-14	0.00212777	0.321099	75.379
ASAH2	decode	35353	rs11593563	10	49738685	T	G	0.01206	0.2609	0.038198	8.48e-12	0.00162202	0.321099	57.4332
ASAH2	decode	35353	rs117398925	10	50864919	G	A	0.01333	0.2456	0.03748	5.64e-11	0.00158668	0.321099	56.1798
ASAH2	decode	35352	rs145137635	10	51228744	G	A	0.01535	-0.2117	0.033815	3.84e-10	0.00135476	0.321099	47.9557
ASAH2	decode	35353	rs7070955	10	49754707	T	C	0.03124	0.1432	0.023903	2.09e-09	0.0012412	0.321099	43.9323
ASAH2	decode	35354	rs141748244	10	51089823	C	A	0.03292	0.1326	0.023654	2.07e-08	0.00111954	0.321099	39.6223
ASB9	decode	30744	rs5935934	X	15295283	C	T	0.57195	-0.04	0.007269	3.74e-08	0.000783434	0.000783434	24.1032
ASF1A	decode	35352	rs150141688	6	118856872	A	T	0.16415	0.1314	0.010697	1.1e-34	0.00473794	0.00575746	168.284
ASF1A	decode	35351	rs80105397	6	117936436	A	C	0.04158	0.1131	0.019799	1.11e-08	0.00101952	0.00575746	36.0758
ASGR1	ukb-ppp	33436	rs75131960	17	7043067	G	A	0.0271555	0.160432	0.0241041	2.82e-11	0.00135992	0.0130589	45.5295
ASGR1	ukb-ppp	33436	rs55714927	17	7080316	T	C	0.194969	-0.19305	0.00938678	5.52e-94	0.011699	0.0130589	395.774
ASGR2	ukb-ppp	33985	rs9630722	17	6850461	A	G	0.601089	-0.0703298	0.0076328	3.14e-20	0.00237205	0.0640608	80.801
ASGR2	ukb-ppp	33985	rs562864809	17	6896006	T	C	0.0197028	-0.194347	0.0276284	2e-12	0.00145905	0.0640608	49.6555
ASGR2	ukb-ppp	33985	rs434325	17	7011349	C	A	0.56879	0.153195	0.00764654	2.75e-89	0.0115122	0.0640608	395.777
ASGR2	ukb-ppp	33985	rs314239	17	7013365	A	G	0.540543	0.278257	0.00755383	1e-200	0.0384589	0.0640608	1359.22
ASGR2	ukb-ppp	33985	rs55714927	17	7080316	T	C	0.195321	0.13044	0.00950144	6.86e-43	0.00534839	0.0640608	182.732
ASGR2	ukb-ppp	33985	rs314257	17	7087951	T	C	0.887591	0.0905808	0.0121368	8.44e-14	0.00163726	0.0640608	55.7301
ASGR2	ukb-ppp	33985	rs2586539	17	7095090	G	C	0.142829	-0.0846039	0.0107925	4.54e-15	0.00175265	0.0640608	59.6648
ASGR2	ukb-ppp	33985	rs72842805	17	7285210	A	G	0.0250648	0.176366	0.0244265	5.19e-13	0.0015202	0.0640608	51.7395
ASIP	decode	35367	rs6059655	20	34077942	G	A	0.91398	-0.6441	0.012146	1e-200	0.0652338	0.0736401	2467.99
ASIP	decode	35367	rs6088615	20	34812671	C	T	0.37592	-0.0861	0.008283	2.61e-25	0.00347834	0.0736401	123.441
ASIP	decode	35364	rs1010733	20	33303560	G	A	0.30065	-0.0667	0.008767	2.78e-14	0.00187084	0.0736401	66.2808
ASIP	decode	35366	rs149142833	20	33600336	T	C	0.12472	-0.0857	0.012132	1.62e-12	0.00160352	0.0736401	56.798
ASIP	decode	35367	rs6141533	20	35105376	G	T	0.31576	-0.058	0.008566	1.28e-11	0.00145362	0.0736401	51.4822
ASL	decode	35349	rs10950053	7	66848890	A	T	0.81503	-0.1399	0.010587	7.31e-40	0.0059012	0.017162	209.828
ASL	decode	35349	rs111439465	7	66714711	A	G	0.02068	-0.3172	0.029266	2.26e-27	0.00407541	0.017162	144.643
ASL	decode	35347	rs73147243	7	65284032	G	A	0.0241	-0.2396	0.02685	4.52e-19	0.00270039	0.017162	95.7036
ASL	decode	35348	rs11763800	7	67058497	G	T	0.03357	-0.1771	0.023048	1.54e-14	0.00203512	0.017162	72.0799
ASL	decode	35347	rs139985687	7	66994625	G	A	0.02839	-0.1586	0.024889	1.86e-10	0.00138769	0.017162	49.1162
ASL	decode	35347	rs200284109	7	65506736	C	T	0.07728	-0.0863	0.015662	3.59e-08	0.00106216	0.017162	37.5818
ASPH	decode	35350	rs112800350	8	61779251	T	C	0.03568	-0.2424	0.021085	1.38e-30	0.00404335	0.00696264	143.505
ASPH	decode	35350	rs4269537	8	61747842	T	C	0.65259	0.0645	0.008352	1.14e-14	0.00188639	0.00696264	66.8062
ASPH	decode	35350	rs77812391	8	61634277	A	T	0.03101	0.1311	0.023548	2.59e-08	0.0010329	0.00696264	36.5485
ASPN	decode	35359	rs7869742	9	92493892	G	A	0.42297	-0.3316	0.006372	1e-200	0.0536744	0.115691	2005.4
ASPN	decode	35358	rs150918358	9	92062134	A	G	0.01441	-0.5134	0.034741	2.03e-49	0.0074869	0.115691	266.704
ASPN	decode	35357	rs11790144	9	91869703	A	C	0.32721	0.1226	0.008736	9.56e-45	0.00661785	0.115691	235.533
ASPN	decode	35355	rs145375166	9	92174932	A	C	0.04554	0.2649	0.019713	3.63e-41	0.00610021	0.115691	216.984
ASPN	decode	35355	rs74771220	9	93059220	C	G	0.14622	-0.1305	0.011676	5.3e-29	0.0042521	0.115691	150.967
ASPN	decode	35357	rs78684094	9	91784791	G	C	0.03543	-0.2392	0.022447	1.63e-26	0.00391073	0.115691	138.807
ASPN	decode	35361	rs199785385	9	92901493	C	G	0.01688	-0.2892	0.029919	4.21e-22	0.00277591	0.115691	98.4267
ASPN	decode	35361	rs72743480	9	93374105	C	T	0.06814	-0.1583	0.016469	7.1e-22	0.00318233	0.115691	112.883
ASPN	decode	35357	rs13288200	9	93095051	G	A	0.2708	0.0883	0.00931	2.45e-21	0.00307926	0.115691	109.204
ASPN	decode	35356	rs10992048	9	91687866	C	T	0.07874	-0.143	0.015176	4.39e-21	0.00296674	0.115691	105.198
ASPN	decode	35357	rs145723037	9	92803908	T	G	0.01509	0.2665	0.033403	1.48e-15	0.00211111	0.115691	74.7961
ASPN	decode	35361	rs3815563	9	93450864	A	T	0.1639	-0.0873	0.011015	2.28e-15	0.00208879	0.115691	74.0123
ASPN	decode	35357	rs116836559	9	93102773	G	A	0.01249	-0.2638	0.034958	4.48e-14	0.00171666	0.115691	60.7968
ASPN	decode	35356	rs77618210	9	91725483	C	T	0.04355	0.1425	0.020071	1.25e-12	0.00169165	0.115691	59.9079
ASPN	decode	35357	rs183241955	9	91788443	A	G	0.03681	-0.1528	0.02198	3.6e-12	0.0016556	0.115691	58.6307
ASPN	decode	35361	rs7042763	9	93345891	T	C	0.79748	0.0672	0.010202	4.49e-11	0.00145867	0.115691	51.6524
ASPN	decode	35357	rs117869062	9	91809433	G	A	0.03074	0.1538	0.023674	8.22e-11	0.00140957	0.115691	49.9057
ASPN	decode	35356	rs7849189	9	92165203	G	A	0.04809	0.1232	0.019358	1.96e-10	0.00138964	0.115691	49.1977
ASPN	decode	35356	rs35868084	9	91486196	G	C	0.03085	0.1483	0.023927	5.72e-10	0.0013151	0.115691	46.5552
ASPN	decode	35359	rs77408889	9	92735139	C	G	0.01921	0.1759	0.029792	3.54e-09	0.00116591	0.115691	41.2712
ASPN	decode	35361	rs41273380	9	92882509	C	G	0.0335	0.1349	0.02319	5.98e-09	0.00117842	0.115691	41.717
ASPN	decode	35361	rs117836120	9	93464533	A	G	0.01674	-0.1872	0.032191	6.06e-09	0.00115363	0.115691	40.8382
ASPN	decode	35358	rs10992479	9	92816209	T	G	0.01907	-0.1735	0.030025	7.54e-09	0.00112621	0.115691	39.863
ASPN	decode	35357	rs184050768	9	91889747	C	G	0.02602	-0.1501	0.02656	1.59e-08	0.00114195	0.115691	40.42
ASPN	decode	35361	rs117152791	9	93423786	A	C	0.0232	-0.1516	0.02691	1.77e-08	0.00104165	0.115691	36.8701
ASRGL1	ukb-ppp	33042	rs149698	11	61730036	A	G	0.320849	-0.0589517	0.00800916	1.83e-13	0.00151457	0.0647064	50.1173
ASRGL1	ukb-ppp	33042	rs147723011	11	61904557	A	G	0.0179802	-0.20232	0.0287183	1.85e-12	0.00144551	0.0647064	47.8289
ASRGL1	ukb-ppp	33042	rs35595038	11	61914369	T	C	0.0558683	0.0897204	0.0161429	2.73e-08	0.000849201	0.0647064	28.0814
ASRGL1	ukb-ppp	33042	rs141459660	11	61980405	C	T	0.0200115	-0.226041	0.0281376	9.48e-16	0.00200403	0.0647064	66.3462
ASRGL1	ukb-ppp	33042	rs10459037	11	62065557	A	G	0.663036	-0.0850303	0.00790783	5.76e-27	0.00323071	0.0647064	107.089
ASRGL1	ukb-ppp	33042	rs2463823	11	62101955	G	A	0.595962	0.278175	0.00755027	1e-200	0.0372655	0.0647064	1278.91
ASRGL1	ukb-ppp	33042	rs142285689	11	62111412	T	C	0.48651	0.0833135	0.00880732	3.09e-21	0.00346804	0.0647064	114.983
ASRGL1	ukb-ppp	33042	rs111533371	11	62140973	G	A	0.018459	0.163153	0.0293174	2.62e-08	0.000964577	0.0647064	31.9004
ASRGL1	ukb-ppp	33042	rs3741240	11	62186542	A	G	0.351378	-0.16206	0.00779739	6.05e-96	0.0119715	0.0647064	400.33
ASRGL1	ukb-ppp	33042	rs11231096	11	62228554	A	G	0.476894	-0.0631993	0.00796532	2.12e-15	0.00199281	0.0647064	65.9739
ATF6	decode	35352	rs10918270	1	161945711	A	G	0.38885	-0.0493	0.008385	4.12e-09	0.00115519	0.00115519	40.8832
ATF6B	decode	35432	rs8111	6	32115398	T	C	0.23694	0.2118	0.009753	1.45e-104	0.0162211	0.0370855	584.188
ATF6B	decode	35430	rs41270929	6	32663034	A	T	0.12395	0.1385	0.012598	4.1e-28	0.00416586	0.0370855	148.206
ATF6B	decode	35431	rs2523492	6	31379761	T	G	0.64606	0.0899	0.008629	2.04e-25	0.00369617	0.0370855	131.437
ATF6B	decode	35429	rs73741636	6	33083216	A	G	0.01015	-0.339	0.040886	1.12e-16	0.00230922	0.0370855	81.998
ATF6B	decode	35432	rs41316148	6	32008975	C	T	0.06257	-0.1356	0.017372	5.91e-15	0.00215702	0.0370855	76.5885
ATF6B	decode	35430	rs143867680	6	32557709	T	C	0.03593	-0.1703	0.02248	3.58e-14	0.00200921	0.0370855	71.3256
ATF6B	decode	35430	rs2848709	6	31436913	A	G	0.11857	0.0883	0.012682	3.34e-12	0.00162972	0.0370855	57.8321
ATF6B	decode	35430	rs17200969	6	31707167	G	T	0.05345	0.1161	0.018445	3.08e-10	0.00136391	0.0370855	48.3866
ATF6B	decode	35429	rs566567655	6	31456311	A	G	0.04752	-0.1195	0.019506	9e-10	0.0012927	0.0370855	45.8558
ATF6B	decode	35429	rs9469266	6	32745322	A	G	0.01989	0.1735	0.029187	2.77e-09	0.00117365	0.0370855	41.6278
ATF6B	decode	35428	rs479835	6	32227581	T	A	0.06792	-0.0918	0.016452	2.41e-08	0.001067	0.0370855	37.8401
ATOX1	ukb-ppp	33822	rs10044368	5	151193637	A	G	0.415589	-0.071774	0.00762623	4.89e-21	0.00250234	0.00250234	84.8415
ATP1B2	decode	35378	rs858516	17	7633780	T	C	0.53178	-0.2692	0.008396	1e-200	0.0360879	0.0738984	1324.44
[truncated: 23,512 more rows]

## Sheet: S3
Supplementary Table 3. Mendelian randomization analysis of associations of the GWAS from Codd V with cis-pQTL in discovery stage.
outcome	proteins	method	nsnp	b	se_mr	pval_mr	egger_intercept	pval_pleio	Q_pval_ivw	correct_causal_direction	steiger_pval
TL	BET1L	Wald ratio	1	0.0992514	0.0199124	6.21506e-07	NA	NA	NA	TRUE	1.99497e-31
TL	MAX	Wald ratio	1	0.207131	0.0422232	9.31338e-07	NA	NA	NA	TRUE	8.69592e-06
TL	PSMB1	Inverse variance weighted	3	-0.0344556	0.0079045	1.30664e-05	0.00375993	0.432607	0.318938	TRUE	1.0792e-198
TL	ARPC1B	Wald ratio	1	-0.117033	0.0236897	7.80183e-07	NA	NA	NA	TRUE	6.84013e-17
TL	USP8	Wald ratio	1	0.136092	0.0261451	1.93717e-07	NA	NA	NA	TRUE	2.49141e-14
TL	WBP2	Wald ratio	1	-0.196893	0.0413322	1.90091e-06	NA	NA	NA	TRUE	7.05098e-07
TL	GMPR2	Inverse variance weighted	6	-0.0492753	0.00861281	1.05798e-08	-0.00104166	0.649115	0.959953	TRUE	6.13326e-209
TL	NPPA	Wald ratio	1	-0.154466	0.0340874	5.85774e-06	NA	NA	NA	TRUE	4.03262e-08
TL	APOBR	Inverse variance weighted	33	-0.0090353	0.00161753	2.32549e-08	0.00119781	0.32403	0.86063	TRUE	0
TL	APOE	Inverse variance weighted (multiplicative random effects)	24	-0.0212872	0.00409378	1.99402e-07	-5.49944e-05	0.976054	0.00783527	TRUE	0
TL	ATOX1	Wald ratio	1	-0.121946	0.0281839	1.51296e-05	NA	NA	NA	TRUE	1.53126e-15
TL	ATP6V1G2	Inverse variance weighted	4	0.0713296	0.0145755	9.89145e-07	0.00576183	0.774223	0.164426	TRUE	4.78755e-93
TL	CTRL	Inverse variance weighted	2	0.117225	0.0255364	4.42167e-06	NA	NA	NA	TRUE	7.4811e-20
TL	DAG1	Wald ratio	1	0.194282	0.036513	1.03259e-07	NA	NA	NA	TRUE	1.48252e-08
TL	IL27	Wald ratio	1	-0.143974	0.0301828	1.84167e-06	NA	NA	NA	TRUE	3.3423e-16
TL	NFE2	Wald ratio	1	0.139239	0.0308017	6.1693e-06	NA	NA	NA	TRUE	3.34941e-13
TL	RALY	Wald ratio	1	0.207818	0.0476535	1.29452e-05	NA	NA	NA	TRUE	2.61156e-05
TL	SPRED2	Wald ratio	1	0.143204	0.0281117	3.50377e-07	NA	NA	NA	TRUE	9.12872e-15
TL	TCL1A	Inverse variance weighted	4	-0.0399051	0.00683116	5.16903e-09	-0.000222861	0.978248	0.615373	TRUE	1.42977e-265
TL	TREH	Inverse variance weighted (multiplicative random effects)	26	0.0117891	0.00255754	4.03522e-06	-0.00128012	0.427953	0.0494493	TRUE	0
TL	VSNL1	Inverse variance weighted	9	0.0310342	0.00699803	9.21988e-06	0.00116344	0.875166	0.304014	TRUE	8.84907e-256
TL	YES1	Inverse variance weighted	2	-0.118925	0.0224269	1.14048e-07	NA	NA	NA	TRUE	1.69904e-24

## Sheet: S4
Supplementary Table 4. Mendelian randomization analysis of associations of the GWAS from KESSLER M with cis-pQTL in replication stage.
outcome	proteins	method	nsnp	b	se_mr	pval_mr	egger_intercept	pval_pleio	Q_pval_ivw	correct_causal_direction	steiger_pval
TL	COL6A3	Inverse variance weighted	2	0.0447649	0.0174083	0.010127	NA	NA	NA	TRUE	6.25615e-54
TL	SFTA2	Wald ratio	1	0.0985295	0.031922	0.00202483	NA	NA	NA	TRUE	6.05383e-12
TL	HTN3	Inverse variance weighted	3	0.0467776	0.0182368	0.0103172	0.00222923	0.879269	0.212996	TRUE	1.25915e-80
TL	MSMB	Inverse variance weighted	23	-0.00511336	0.002469	0.0383565	-0.000196325	0.95151	0.0303619	TRUE	0
TL	HTATIP2	Inverse variance weighted	34	-0.00987811	0.00393872	0.0121434	0.000682848	0.555914	0.650856	TRUE	0
TL	A4GNT	Wald ratio	1	-0.0732963	0.0348694	0.0355513	NA	NA	NA	TRUE	1.52808e-11
TL	BET1L	Wald ratio	1	0.110288	0.0208354	1.20117e-07	NA	NA	NA	TRUE	2.57421e-30
TL	UCMA	Inverse variance weighted	21	0.00899891	0.00456258	0.0485721	-0.000258146	0.842707	0.751946	TRUE	0
TL	UROS	Inverse variance weighted	6	0.02878	0.0101884	0.00473129	0.000237713	0.932597	0.488416	TRUE	3.20521e-146
TL	RRM1	Wald ratio	1	0.0947395	0.0388727	0.0148027	NA	NA	NA	TRUE	5.55182e-09
TL	CHST9	Inverse variance weighted	9	0.0174522	0.00712521	0.014311	0.00163354	0.473051	0.709605	TRUE	5.38124e-278
TL	LCN1	Wald ratio	1	-0.0744841	0.0314504	0.0178698	NA	NA	NA	TRUE	2.45985e-13
TL	CBL	Inverse variance weighted	3	-0.037125	0.0139099	0.00760873	0.00432712	0.595772	0.649301	TRUE	1.6805e-53
TL	TAPBP	Inverse variance weighted	12	-0.0119603	0.00569182	0.0356134	-0.00287958	0.170501	0.000973341	TRUE	0
TL	HIBCH	Inverse variance weighted	15	0.0214971	0.00566463	0.000147662	0.00145232	0.348477	0.591897	TRUE	7.3257e-301
TL	MAX	Wald ratio	1	0.196883	0.0401487	9.39798e-07	NA	NA	NA	TRUE	1.37537e-05
TL	GSTO1	Inverse variance weighted	32	-0.0157121	0.00486999	0.00125398	-0.001984	0.510898	2.59388e-05	TRUE	0
TL	ULK3	Wald ratio	1	0.0760837	0.026893	0.00466752	NA	NA	NA	TRUE	2.54452e-17
TL	GABARAPL2	Inverse variance weighted	2	-0.0814331	0.0222681	0.000255241	NA	NA	NA	TRUE	5.16406e-28
TL	RAD23B	Wald ratio	1	-0.0973573	0.0399045	0.014697	NA	NA	NA	TRUE	3.39682e-08
TL	GCA	Inverse variance weighted	5	-0.0144046	0.00659264	0.0288922	0.000203801	0.923327	0.605662	TRUE	2.46469e-215
TL	PSMB1	Inverse variance weighted	4	-0.0372757	0.00757607	8.64596e-07	0.00328615	0.3128	0.545232	TRUE	2.41896e-220
TL	NRBP1	Wald ratio	1	0.198406	0.0451215	1.09686e-05	NA	NA	NA	TRUE	4.53838e-05
TL	SEPTIN11	Wald ratio	1	0.10832	0.0357309	0.00243292	NA	NA	NA	TRUE	1.3961e-10
TL	RPE	Wald ratio	1	0.0572978	0.0278864	0.0399094	NA	NA	NA	TRUE	3.93596e-17
TL	DARS1	Wald ratio	1	0.117524	0.0294675	6.6557e-05	NA	NA	NA	TRUE	9.05398e-10
TL	HOMER2	Inverse variance weighted	2	0.0528432	0.0234416	0.0241802	NA	NA	NA	TRUE	4.51e-19
TL	ARPC1B	Wald ratio	1	-0.12431	0.0257969	1.44412e-06	NA	NA	NA	TRUE	1.39062e-16
TL	TESC	Inverse variance weighted	35	-0.00710549	0.00354178	0.0448356	-0.000509101	0.654407	0.187472	TRUE	0
TL	CD177	Inverse variance weighted	38	0.00593153	0.00236667	0.0122012	0.000929826	0.61235	0.164568	TRUE	0
TL	SERPINA10	Inverse variance weighted	36	0.00956858	0.00334192	0.00419389	-0.000575699	0.597202	0.83773	TRUE	0
TL	USP8	Wald ratio	1	0.13519	0.0270796	5.96638e-07	NA	NA	NA	TRUE	3.92769e-14
TL	ITPKA	Wald ratio	1	0.088673	0.0305734	0.00372771	NA	NA	NA	TRUE	5.50617e-14
TL	TCEA2	Wald ratio	1	0.0534077	0.0153682	0.000510457	NA	NA	NA	TRUE	4.78551e-53
TL	SWAP70	Inverse variance weighted	21	-0.0177024	0.00455441	0.000101546	-0.00282124	0.096617	0.444599	TRUE	0
TL	GNPNAT1	Wald ratio	1	0.078087	0.0354701	0.0277015	NA	NA	NA	TRUE	2.11498e-12
TL	TTL	Wald ratio	1	-0.0804131	0.0404857	0.04701	NA	NA	NA	TRUE	1.77452e-10
TL	RGS18	Wald ratio	1	-0.0755418	0.0382847	0.0484773	NA	NA	NA	TRUE	1.77456e-09
TL	GNMT	Inverse variance weighted	5	0.0188775	0.00862355	0.0285919	-0.000482845	0.876135	0.764116	TRUE	1.52285e-193
TL	CFL2	Wald ratio	1	0.0426963	0.0188622	0.023599	NA	NA	NA	TRUE	7.76286e-37
TL	APOC1	Inverse variance weighted	9	-0.0373165	0.0135461	0.00587305	0.0010814	0.743385	0.0164574	TRUE	0
TL	BRD2	Wald ratio	1	0.192187	0.0432444	8.82186e-06	NA	NA	NA	TRUE	3.08229e-06
TL	PNP	Inverse variance weighted	5	0.0256963	0.0123508	0.0374754	-0.00535954	0.143121	0.331003	TRUE	6.39593e-93
TL	GLIPR2	Inverse variance weighted	13	-0.0126527	0.00640511	0.0482213	-0.000463807	0.795019	0.580262	TRUE	0
TL	GSS	Inverse variance weighted	2	0.0447062	0.0210067	0.0333219	NA	NA	NA	TRUE	1.84093e-84
TL	NID2	Inverse variance weighted	31	0.0065219	0.00319829	0.0414315	0.00203463	0.121802	0.588042	TRUE	0
TL	TEC	Inverse variance weighted	4	0.0314651	0.0152719	0.0393682	-0.00503393	0.387416	0.455691	TRUE	3.14511e-55
TL	GPN1	Wald ratio	1	0.132782	0.0304453	1.29265e-05	NA	NA	NA	TRUE	4.60546e-11
TL	LY75	Inverse variance weighted	31	-0.00444832	0.00217701	0.0410208	0.00115016	0.492712	0.370275	TRUE	0
TL	COL6A1	Inverse variance weighted	41	0.00529331	0.00214543	0.0136157	0.000187874	0.879697	0.57068	TRUE	0
TL	CFHR3	Inverse variance weighted	2	0.0467234	0.0182684	0.0105396	NA	NA	NA	TRUE	1.20659e-41
TL	SCO2	Wald ratio	1	-0.0782642	0.023087	0.000699016	NA	NA	NA	TRUE	3.8432e-24
TL	DDOST	Inverse variance weighted	3	0.0521661	0.0192659	0.00677522	0.0013476	0.857083	0.968903	TRUE	6.3845e-31
TL	CNPY3	Wald ratio	1	0.0463695	0.0169417	0.0062001	NA	NA	NA	TRUE	1.64449e-45
TL	TES	Inverse variance weighted	2	0.074186	0.0241229	0.00210271	NA	NA	NA	TRUE	1.43352e-18
TL	CBLIF	Inverse variance weighted	3	0.0471155	0.0138292	0.000656912	0.00349994	0.767021	0.507673	TRUE	1.69142e-107
TL	CD46	Inverse variance weighted	5	0.0244357	0.00776013	0.00163902	0.0029521	0.467903	0.937644	TRUE	8.27654e-215
TL	WBP2	Wald ratio	1	-0.187133	0.043042	1.37582e-05	NA	NA	NA	TRUE	6.48969e-07
TL	NUDT5	Wald ratio	1	0.112099	0.0292997	0.000130281	NA	NA	NA	TRUE	9.1187e-14
TL	MAP1LC3A	Wald ratio	1	0.183799	0.0422379	1.35195e-05	NA	NA	NA	TRUE	3.83198e-06
TL	MMAB	Inverse variance weighted	9	0.0101142	0.0051011	0.0473958	0.000504235	0.809913	0.62454	TRUE	0
TL	GGPS1	Inverse variance weighted	2	0.0707237	0.0218153	0.00118722	NA	NA	NA	TRUE	3.41268e-28
TL	BPNT1	Wald ratio	1	0.0775602	0.0394194	0.0491184	NA	NA	NA	TRUE	1.5861e-09
TL	ALDOB	Wald ratio	1	0.0807756	0.0264967	0.00229978	NA	NA	NA	TRUE	1.99149e-15
TL	SELENOW	Inverse variance weighted	10	-0.0187433	0.00894021	0.036036	0.00566823	0.0402432	0.365675	TRUE	4.54397e-189
TL	PGM2	Inverse variance weighted	6	0.0283327	0.0134385	0.0350027	0.00576986	0.211345	0.585649	TRUE	2.23066e-81
TL	PSMB4	Inverse variance weighted	7	-0.0343395	0.0113436	0.00246822	-0.00351155	0.260295	0.578438	TRUE	1.2862e-122
TL	ARF4	Inverse variance weighted	2	-0.0452088	0.021137	0.0324481	NA	NA	NA	TRUE	2.48441e-28
TL	PRSS3	Inverse variance weighted	17	-0.026891	0.00892315	0.00258152	-0.00469425	0.211952	0.0624393	TRUE	2.00055e-276
TL	GSTM4	Inverse variance weighted	40	-0.00816005	0.00280501	0.00362473	0.00122517	0.301472	0.366111	TRUE	0
TL	AMY2A	Inverse variance weighted	19	0.00731092	0.00372856	0.0499036	-0.00118854	0.474834	0.480593	TRUE	0
TL	TGM4	Wald ratio	1	0.140263	0.0414481	0.000714247	NA	NA	NA	TRUE	2.70606e-07
TL	GMPR	Inverse variance weighted	45	-0.00451036	0.00185749	0.0151741	-0.00115744	0.345248	0.0958699	TRUE	0
TL	G3BP1	Wald ratio	1	-0.164485	0.0347757	2.24653e-06	NA	NA	NA	TRUE	6.69161e-10
TL	BCAT2	Inverse variance weighted	2	0.0560362	0.0144034	0.000100045	NA	NA	NA	TRUE	3.69967e-100
TL	GMPR2	Inverse variance weighted	6	-0.0456029	0.00865414	1.368e-07	-0.000345426	0.884783	0.596149	TRUE	1.37735e-206
TL	JUND	Wald ratio	1	-0.0816295	0.0362416	0.0242989	NA	NA	NA	TRUE	3.6169e-10
TL	COL18A1	Inverse variance weighted	12	0.0210036	0.00832062	0.0115935	-0.000863617	0.743417	0.390163	TRUE	2.51859e-190
TL	PLAT	Inverse variance weighted	7	-0.0194334	0.00974273	0.0460801	0.00195255	0.33694	0.348828	TRUE	4.63824e-196
TL	PRKCA	Inverse variance weighted	2	0.0444319	0.0225182	0.0484785	NA	NA	NA	TRUE	1.72454e-24
TL	POR	Inverse variance weighted	4	0.0306146	0.0150283	0.0416371	0.00122729	0.767541	0.210575	TRUE	1.15964e-86
TL	IL17RA	Inverse variance weighted	43	0.00668455	0.00222244	0.00263184	-0.000774446	0.454981	0.187939	TRUE	0
TL	PTN	Inverse variance weighted	6	0.0269637	0.0096294	0.005108	-0.000486195	0.861505	0.975327	TRUE	1.20642e-156
TL	RARRES2	Inverse variance weighted	8	0.0196623	0.00956017	0.0397167	-0.00208221	0.383934	0.236946	TRUE	6.79519e-189
TL	IDUA	Inverse variance weighted	29	-0.00655596	0.00309971	0.0344281	0.000263872	0.819002	0.733428	TRUE	0
TL	ASAH2	Inverse variance weighted	25	0.00612884	0.0029976	0.0408958	-0.000262333	0.852511	0.581288	TRUE	0
TL	FCGR2B	Inverse variance weighted	52	0.00392361	0.00197411	0.0468633	6.93471e-05	0.951831	0.397026	TRUE	0
TL	CADM1	Inverse variance weighted	5	0.0347235	0.0150347	0.0209123	-0.00280296	0.796218	0.290787	TRUE	3.60941e-82
TL	CSK	Wald ratio	1	0.083686	0.0346176	0.0156302	NA	NA	NA	TRUE	7.47923e-11
TL	SERPINA5	Inverse variance weighted	10	0.0192922	0.00741299	0.00925519	0.000606166	0.750034	0.983081	TRUE	2.39373e-246
TL	PYY	Inverse variance weighted	2	0.0610193	0.0248624	0.0141167	NA	NA	NA	TRUE	2.5566e-25
TL	CA3	Inverse variance weighted	9	0.0206305	0.00953745	0.0305334	0.00741704	0.175722	0.318722	TRUE	6.05518e-181
TL	AKR7A2	Inverse variance weighted	7	0.0231727	0.0108173	0.0321783	0.00362737	0.329407	0.76913	TRUE	5.09074e-104
TL	IL1RL1	Inverse variance weighted	34	0.00652954	0.00300446	0.029759	0.00208418	0.362285	0.249169	TRUE	0
TL	L1CAM	Wald ratio	1	-0.175879	0.0711336	0.0134163	NA	NA	NA	TRUE	3.87987e-06
TL	PCSK7	Inverse variance weighted	48	-0.00550552	0.00262794	0.0361715	0.00151552	0.0815883	0.789314	TRUE	0
TL	SPHK2	Wald ratio	1	0.07494	0.0347887	0.0312287	NA	NA	NA	TRUE	9.56883e-12
TL	CDON	Inverse variance weighted	17	-0.011182	0.00472268	0.0178983	-0.00171335	0.18083	0.376088	TRUE	0
TL	ANG	Inverse variance weighted	38	0.0112253	0.00306542	0.000250356	0.000545688	0.638043	0.232454	TRUE	0
TL	ERAP1	Inverse variance weighted	45	0.00641383	0.00182922	0.000454354	-0.00164411	0.216528	0.338544	TRUE	0
TL	GP1BA	Inverse variance weighted	6	-0.0309973	0.0117615	0.00840183	0.00575375	0.148149	0.252619	TRUE	5.09698e-133
TL	MAPK13	Wald ratio	1	-0.0446006	0.0197664	0.0240468	NA	NA	NA	TRUE	5.1357e-30
TL	KIR2DL4	Inverse variance weighted	9	-0.0200531	0.00666407	0.00261994	0.000258958	0.905678	0.916577	TRUE	2.46403e-287
TL	IL27RA	Inverse variance weighted	28	-0.00769237	0.00287114	0.00737975	-0.000269042	0.805677	0.835728	TRUE	0
TL	PPID	Inverse variance weighted	4	0.0137713	0.00594634	0.0205618	-0.000444746	0.854222	0.900249	TRUE	2.55244e-306
TL	GCKR	Wald ratio	1	-0.0807052	0.0246074	0.00103912	NA	NA	NA	TRUE	2.34637e-19
TL	SEMA3E	Inverse variance weighted	45	-0.00639212	0.0025419	0.0119133	0.00152455	0.225081	0.179356	TRUE	0
TL	NPPA	Wald ratio	1	-0.134741	0.0350306	0.000119875	NA	NA	NA	TRUE	2.38089e-08
TL	MFNG	Inverse variance weighted	3	-0.0280517	0.0140577	0.0459916	-0.000257879	0.938506	0.983099	TRUE	9.22958e-82
TL	MLN	Inverse variance weighted	31	-0.0142561	0.00537427	0.00798622	-0.00302328	0.122466	0.00286961	TRUE	0
TL	NTNG1	Inverse variance weighted	25	0.00795891	0.00346748	0.0217158	-0.000846781	0.46665	0.318816	TRUE	0
TL	CTRB2	Inverse variance weighted	36	0.00751543	0.00360603	0.0371483	0.000788311	0.788194	2.68345e-06	TRUE	0
TL	OBP2B	Inverse variance weighted	12	0.0175203	0.00617166	0.00452796	-0.00164671	0.428331	0.366929	TRUE	2.12641e-306
TL	CRISPLD2	Inverse variance weighted	14	-0.0123042	0.00570937	0.0311554	-0.00121658	0.505114	0.225335	TRUE	0
TL	LEAP2	Inverse variance weighted	13	-0.0199261	0.00745589	0.00752825	0.00214715	0.220694	0.0675402	TRUE	0
TL	IFNL3	Wald ratio	1	0.110542	0.0445833	0.0131588	NA	NA	NA	TRUE	4.20756e-07
TL	ADA2	Inverse variance weighted	22	-0.0127102	0.00526619	0.0157984	-0.00134747	0.527236	0.0370477	TRUE	0
TL	MAP2K3	Wald ratio	1	-0.0905996	0.0458178	0.0479978	NA	NA	NA	TRUE	1.19943e-06
TL	HAPLN4	Wald ratio	1	0.0547931	0.0252089	0.0297381	NA	NA	NA	TRUE	1.56076e-20
TL	APOC3	Inverse variance weighted	5	0.0450066	0.0187884	0.0166	0.000965127	0.902898	0.0124461	TRUE	1.28307e-100
TL	FBLN1	Inverse variance weighted	4	-0.0246746	0.0120785	0.0410678	0.00197948	0.616129	0.776623	TRUE	1.37203e-96
TL	LRP11	Inverse variance weighted	37	0.0066606	0.00217955	0.00224352	0.000268056	0.811085	0.796233	TRUE	0
TL	ITIH1	Inverse variance weighted	25	0.0119691	0.00373415	0.00134916	-0.000991246	0.586615	0.344747	TRUE	0
TL	FAM177A1	Inverse variance weighted	24	0.0131317	0.00349433	0.000171265	0.00110122	0.423992	0.369102	TRUE	0
TL	DNAJB14	Wald ratio	1	-0.0879996	0.0357569	0.0138528	NA	NA	NA	TRUE	1.81022e-09
TL	MYORG	Wald ratio	1	0.0568616	0.0179867	0.00157057	NA	NA	NA	TRUE	1.02324e-41
TL	IRAG1	Inverse variance weighted	2	0.0321762	0.0156688	0.0400217	NA	NA	NA	TRUE	1.94171e-57
TL	GPX7	Inverse variance weighted	14	-0.00855549	0.00431622	0.0474599	0.00262655	0.106755	0.791383	TRUE	0
TL	RSPO3	Inverse variance weighted	6	0.0246508	0.0116656	0.0345901	-0.000782283	0.952064	0.0333298	TRUE	2.3493e-229
TL	ERLEC1	Wald ratio	1	-0.10191	0.0268794	0.000149804	NA	NA	NA	TRUE	8.84041e-15
TL	LCT	Inverse variance weighted	16	-0.0073773	0.00313156	0.0184831	0.00315318	0.0844699	0.0260698	TRUE	0
TL	POMC	Inverse variance weighted	4	-0.0384389	0.0182841	0.0355257	0.0309284	0.206573	0.260846	TRUE	1.84484e-44
TL	TMEM9	Wald ratio	1	0.124439	0.0329726	0.000160639	NA	NA	NA	TRUE	6.0984e-11
TL	WFDC1	Inverse variance weighted	27	-0.00920617	0.0042085	0.0287046	-0.00133782	0.183598	0.328357	TRUE	0
TL	NMB	Inverse variance weighted	4	0.0340515	0.0125379	0.00661016	-0.00168913	0.668894	0.771936	TRUE	4.07978e-87
TL	CAMP	Inverse variance weighted	3	0.0835853	0.0284182	0.00326877	0.0138373	0.252944	0.0577455	TRUE	7.33207e-38
TL	GAA	Inverse variance weighted	32	-0.0084709	0.00400346	0.0343536	-0.00101674	0.296348	0.538604	TRUE	0
TL	GSTM3	Inverse variance weighted	41	-0.00723593	0.00318383	0.0230437	-0.000227087	0.845994	0.121033	TRUE	0
TL	NDE1	Wald ratio	1	-0.10856	0.0318551	0.000654549	NA	NA	NA	TRUE	3.38535e-12
TL	AAMDC	Inverse variance weighted	17	0.00606298	0.00292703	0.0383238	-0.00164478	0.156624	0.912869	TRUE	0
TL	ADAM22	Inverse variance weighted	17	-0.0144376	0.00561947	0.0101932	-0.00155224	0.578386	0.919102	TRUE	0
TL	ADAMTS16	Inverse variance weighted	11	0.0229861	0.010757	0.0326103	0.00088474	0.647911	0.193079	TRUE	8.28137e-196
TL	ADAMTS4	Wald ratio	1	0.0478539	0.0179162	0.00756277	NA	NA	NA	TRUE	1.74349e-45
TL	ADGRB3	Inverse variance weighted	27	-0.00787762	0.0028466	0.00565087	-0.00158759	0.410013	0.100603	TRUE	0
TL	ADH1B	Inverse variance weighted	2	-0.0572174	0.0228664	0.0123406	NA	NA	NA	TRUE	3.16135e-27
TL	AHNAK	Inverse variance weighted	2	0.0334168	0.0128535	0.00932707	NA	NA	NA	TRUE	1.42044e-93
TL	AKAP12	Wald ratio	1	-0.120731	0.0420136	0.00405795	NA	NA	NA	TRUE	1.05421e-07
TL	AKT3	Wald ratio	1	-0.084151	0.0390729	0.0312642	NA	NA	NA	TRUE	8.25444e-10
TL	ALDH3A1	Inverse variance weighted	21	-0.0128017	0.00482188	0.00793292	-0.00182106	0.409847	0.349325	TRUE	0
TL	AMBN	Inverse variance weighted	2	0.0668427	0.0235922	0.00460765	NA	NA	NA	TRUE	1.46113e-24
TL	AMY2B	Inverse variance weighted	15	0.00912542	0.00347365	0.00861317	0.000936998	0.639032	0.84839	TRUE	0
TL	ANGPT2	Inverse variance weighted	5	-0.0246404	0.00993327	0.0131162	-0.00187765	0.57992	0.558614	TRUE	4.65617e-158
TL	AOC3	Inverse variance weighted	2	0.0549436	0.0200629	0.00617064	NA	NA	NA	TRUE	6.22378e-67
TL	APOA2	Wald ratio	1	-0.0789595	0.0320814	0.0138463	NA	NA	NA	TRUE	3.11945e-15
TL	APOBR	Inverse variance weighted	28	-0.00806082	0.00196476	4.08372e-05	0.00176183	0.246878	0.209575	TRUE	0
TL	APOE	Inverse variance weighted	24	-0.0186958	0.00435941	1.79805e-05	9.69504e-05	0.959561	0.00495379	TRUE	0
TL	ARL2BP	Inverse variance weighted	2	-0.0165641	0.00833338	0.0468465	NA	NA	NA	TRUE	1.68582e-185
TL	ATOX1	Wald ratio	1	-0.120611	0.0295372	4.43895e-05	NA	NA	NA	TRUE	2.05232e-15
TL	ATXN2L	Wald ratio	1	0.137863	0.0433437	0.0014692	NA	NA	NA	TRUE	1.00365e-07
TL	AZU1	Inverse variance weighted	4	0.0405138	0.0181881	0.0259145	0.00608658	0.206614	0.288861	TRUE	1.84012e-54
TL	BGLAP	Inverse variance weighted	4	-0.0314094	0.0140776	0.0256704	-0.00501569	0.647057	0.828927	TRUE	1.2271e-77
TL	BLMH	Inverse variance weighted	13	0.0274447	0.0100233	0.00617957	-0.0102125	0.0662802	0.0213941	TRUE	2.09698e-298
TL	BPIFB2	Wald ratio	1	0.104006	0.0430336	0.0156552	NA	NA	NA	TRUE	2.5389e-08
TL	BTN3A2	Inverse variance weighted	12	0.0164393	0.00797153	0.0391835	0.00800238	0.0247472	0.172052	TRUE	0
TL	C19orf12	Wald ratio	1	-0.120836	0.0368863	0.00105324	NA	NA	NA	TRUE	2.5637e-10
TL	CACNB3	Inverse variance weighted	2	0.0376523	0.0181585	0.0381222	NA	NA	NA	TRUE	7.83098e-45
TL	CCL19	Inverse variance weighted	2	0.0503029	0.0246356	0.0411638	NA	NA	NA	TRUE	3.40043e-25
TL	CCN1	Inverse variance weighted	3	0.0366042	0.0170132	0.0314354	0.0041431	0.442763	0.479178	TRUE	1.25897e-54
TL	CCS	Inverse variance weighted	11	-0.0117404	0.00485287	0.0155515	0.00421755	0.133105	0.135229	TRUE	0
TL	CD207	Inverse variance weighted	18	-0.00763478	0.0037111	0.039659	0.000764307	0.642446	0.956774	TRUE	0
TL	CD33	Inverse variance weighted	28	-0.00476496	0.00178467	0.00758648	-0.00163694	0.103382	0.481043	TRUE	0
TL	CDA	Inverse variance weighted	18	0.0223968	0.00695812	0.00128731	-0.000373473	0.864704	0.0395412	TRUE	0
TL	CDSN	Inverse variance weighted	18	-0.0144211	0.00610023	0.0180776	0.00684585	0.153101	5.36376e-06	TRUE	0
TL	CEACAM19	Inverse variance weighted	4	-0.0234941	0.00916786	0.0103874	-0.00125765	0.555947	0.892967	TRUE	1.53587e-205
TL	CGB8	Wald ratio	1	0.0751457	0.0344396	0.0291128	NA	NA	NA	TRUE	7.88994e-15
TL	CHAC2	Inverse variance weighted	3	-0.0489903	0.0247416	0.0476947	0.00106381	0.987018	0.0387479	TRUE	1.05335e-74
TL	CLEC1A	Inverse variance weighted	8	0.0279893	0.0105567	0.00801734	-0.000891341	0.663446	0.856505	TRUE	3.77863e-145
TL	CLEC7A	Inverse variance weighted	15	-0.00945213	0.00321112	0.00324462	-0.000503271	0.722565	0.859689	TRUE	0
TL	COMT	Inverse variance weighted	10	0.0110985	0.00490292	0.0235954	0.00246822	0.440278	0.508217	TRUE	0
TL	CPA2	Inverse variance weighted	14	0.0163177	0.00522065	0.00177433	-0.00189165	0.392833	0.324338	TRUE	0
TL	CRELD2	Inverse variance weighted	10	-0.017351	0.00634896	0.00627817	0.000810234	0.704481	0.254332	TRUE	0
TL	CTF1	Wald ratio	1	0.094064	0.040349	0.0197396	NA	NA	NA	TRUE	3.87607e-09
TL	CTRL	Inverse variance weighted	2	0.128836	0.0266955	1.39222e-06	NA	NA	NA	TRUE	3.65257e-19
TL	CTSE	Inverse variance weighted	5	0.0175023	0.00436781	6.14632e-05	0.00102758	0.618153	0.676256	TRUE	1.02523e-244
TL	CWC15	Wald ratio	1	-0.13119	0.0391181	0.000797449	NA	NA	NA	TRUE	2.45532e-09
TL	CXCL10	Inverse variance weighted	2	-0.0647981	0.02444	0.00801802	NA	NA	NA	TRUE	3.55214e-25
TL	DDC	Inverse variance weighted	9	-0.0142516	0.00646939	0.0275996	-0.00207508	0.227417	0.10822	TRUE	0
TL	DNMBP	Wald ratio	1	-0.129162	0.0448541	0.00398191	NA	NA	NA	TRUE	3.98979e-07
TL	IL27	Wald ratio	1	-0.145123	0.0311804	3.25075e-06	NA	NA	NA	TRUE	6.37866e-16
TL	ENPP2	Inverse variance weighted	13	-0.0225065	0.0071674	0.00168882	-0.00199662	0.34457	0.462172	TRUE	2.6034e-303
TL	F11R	Wald ratio	1	0.104847	0.0368272	0.00441358	NA	NA	NA	TRUE	1.09206e-10
TL	FABP5	Wald ratio	1	0.0516684	0.0202718	0.0108098	NA	NA	NA	TRUE	8.84717e-37
TL	FADD	Wald ratio	1	-0.0532011	0.0268278	0.0473607	NA	NA	NA	TRUE	2.2766e-21
TL	FES	Wald ratio	1	-0.0314324	0.0158482	0.0473295	NA	NA	NA	TRUE	3.76556e-59
TL	FGFR4	Inverse variance weighted	26	0.00618473	0.00295889	0.0365983	0.00138402	0.355518	0.112508	TRUE	0
TL	FKBPL	Wald ratio	1	-0.11962	0.041797	0.0042107	NA	NA	NA	TRUE	1.89341e-08
TL	FN1	Inverse variance weighted	15	-0.0197445	0.00728871	0.00675038	-0.00157479	0.580783	0.0262983	TRUE	0
TL	FNDC1	Inverse variance weighted	16	-0.0098569	0.00449188	0.028208	-0.000395619	0.803082	0.723061	TRUE	0
TL	FSTL3	Inverse variance weighted	3	-0.0556953	0.0179808	0.00195167	-0.00734939	0.387072	0.332842	TRUE	2.47942e-53
TL	GGT1	Inverse variance weighted	7	-0.0149858	0.00726355	0.0390986	0.00258547	0.350337	0.890472	TRUE	2.84947e-296
TL	GPA33	Inverse variance weighted	3	0.028247	0.0103226	0.00621107	-0.00125259	0.644438	0.499342	TRUE	4.24516e-155
TL	GPHA2	Inverse variance weighted	3	-0.0219497	0.00817194	0.00723157	0.00414907	0.620007	0.656431	TRUE	4.92324e-224
TL	GRIK2	Inverse variance weighted	6	-0.0157164	0.00709832	0.0268219	0.000785545	0.693698	0.61921	TRUE	7.69217e-272
TL	GRPEL1	Wald ratio	1	-0.146768	0.0476839	0.00208436	NA	NA	NA	TRUE	1.76886e-06
TL	HDDC2	Inverse variance weighted	19	-0.0151409	0.00427454	0.00039695	0.00366059	0.245093	0.0690092	TRUE	0
TL	HLA-A	Inverse variance weighted	17	-0.0105975	0.00373131	0.00450935	0.000320019	0.958887	4.93902e-05	TRUE	0
TL	IGFBP3	Inverse variance weighted	24	-0.0128775	0.00444976	0.00380386	0.00106509	0.47285	0.948755	TRUE	0
TL	IL10RA	Wald ratio	1	0.0326473	0.0148667	0.0280916	NA	NA	NA	TRUE	6.0415e-65
TL	IL1RN	Inverse variance weighted	7	0.0221405	0.00736647	0.00265072	0.000576156	0.794491	0.638721	TRUE	2.8439e-274
TL	IL20RB	Wald ratio	1	0.156855	0.0468835	0.000820919	NA	NA	NA	TRUE	3.20933e-06
TL	IL2RA	Inverse variance weighted	15	-0.00954233	0.00465694	0.0404566	0.00132593	0.414288	0.316229	TRUE	0
TL	IL31RA	Inverse variance weighted	22	-0.0087021	0.00429782	0.042891	0.000360915	0.893442	0.0786547	TRUE	0
TL	IL34	Inverse variance weighted	16	-0.0155609	0.0067382	0.0209236	0.00997153	0.0629157	3.78878e-07	TRUE	0
TL	IL7R	Inverse variance weighted	28	-0.0129141	0.00352168	0.000245382	-0.00274052	0.145982	0.0119118	TRUE	0
TL	ITIH4	Inverse variance weighted	9	-0.0197477	0.00733008	0.00705877	0.000474254	0.932539	0.348837	TRUE	0
TL	ITPR1	Wald ratio	1	0.047936	0.0236248	0.0424525	NA	NA	NA	TRUE	5.94397e-27
TL	KIR3DL1	Inverse variance weighted	12	-0.00624888	0.00298067	0.0360408	0.00266274	0.25392	0.816352	TRUE	0
TL	KIT	Inverse variance weighted	2	0.124631	0.0297766	2.84504e-05	NA	NA	NA	TRUE	7.43857e-17
TL	KLK14	Inverse variance weighted	13	0.0112707	0.00457637	0.0137858	0.001482	0.288947	0.972456	TRUE	0
TL	LAT	Wald ratio	1	-0.112631	0.0488973	0.0212556	NA	NA	NA	TRUE	1.34667e-06
TL	LATS1	Wald ratio	1	-0.0753342	0.0341964	0.0275959	NA	NA	NA	TRUE	9.27717e-13
TL	LMNB1	Wald ratio	1	-0.115698	0.0493487	0.0190529	NA	NA	NA	TRUE	1.77078e-06
TL	LTBR	Inverse variance weighted	9	-0.0169195	0.00648862	0.00911891	-0.00701856	0.277765	0.833761	TRUE	0
TL	MANF	Wald ratio	1	0.0972194	0.030955	0.00168563	NA	NA	NA	TRUE	1.06219e-14
TL	MAP4K5	Inverse variance weighted	4	-0.023724	0.0111819	0.0338679	-0.00257098	0.38058	0.433298	TRUE	1.58995e-123
TL	MAPKAPK2	Inverse variance weighted	3	0.024008	0.0105098	0.0223517	-0.00472809	0.467341	0.410124	TRUE	1.33868e-134
TL	MARCO	Inverse variance weighted	9	-0.0154638	0.00694164	0.0259014	0.000446635	0.830416	0.768426	TRUE	1.15623e-279
TL	MDM1	Wald ratio	1	0.0282815	0.0114371	0.0134065	NA	NA	NA	TRUE	7.01093e-110
TL	MICALL2	Inverse variance weighted	2	0.0479844	0.022854	0.0357637	NA	NA	NA	TRUE	9.65856e-29
TL	MMP13	Wald ratio	1	-0.0957703	0.0447064	0.0321768	NA	NA	NA	TRUE	7.28994e-70
TL	MMUT	Wald ratio	1	0.0732524	0.0212241	0.000557727	NA	NA	NA	TRUE	2.68992e-29
TL	MPI	Inverse variance weighted	5	-0.0316458	0.00912372	0.000523342	-0.000538239	0.846753	0.539235	TRUE	8.71608e-176
TL	MST1	Inverse variance weighted	21	-0.00962413	0.00353436	0.00646886	-0.00685493	0.128265	1.33375e-05	TRUE	0
TL	MTUS1	Inverse variance weighted	5	-0.0282195	0.009153	0.00204863	-0.00135738	0.548587	0.668194	TRUE	1.38562e-173
TL	MYO9B	Wald ratio	1	0.0892864	0.0416444	0.0320314	NA	NA	NA	TRUE	5.47349e-09
TL	NAA80	Wald ratio	1	-0.0566567	0.0249314	0.0230562	NA	NA	NA	TRUE	1.60078e-23
TL	NAGA	Inverse variance weighted	4	-0.0255913	0.0109298	0.0192101	-0.00106758	0.763006	0.704384	TRUE	1.08955e-122
TL	NAGK	Inverse variance weighted	4	-0.0170214	0.00863132	0.0486034	-0.00424219	0.26538	0.489825	TRUE	1.5956e-201
TL	NECTIN4	Inverse variance weighted	10	0.0238184	0.00720264	0.000943323	0.00327137	0.122375	0.710498	TRUE	2.89149e-289
TL	NELL2	Inverse variance weighted	6	-0.0235325	0.00976218	0.0159273	-0.00169316	0.557291	0.849219	TRUE	3.08589e-169
TL	NFE2	Wald ratio	1	0.148029	0.0318718	3.40855e-06	NA	NA	NA	TRUE	9.10642e-13
TL	NFKB1	Wald ratio	1	0.0605505	0.0185735	0.00111392	NA	NA	NA	TRUE	8.60036e-42
TL	OPLAH	Inverse variance weighted	2	-0.0231972	0.0107719	0.03128	NA	NA	NA	TRUE	1.97502e-128
TL	OSMR	Inverse variance weighted	22	-0.00898031	0.00369114	0.0149768	0.000816787	0.622709	0.611074	TRUE	0
TL	PACS2	Wald ratio	1	0.0285784	0.0129759	0.0276348	NA	NA	NA	TRUE	2.10595e-90
TL	PAMR1	Inverse variance weighted	17	0.00968522	0.004511	0.0317916	0.00212358	0.0839405	0.506075	TRUE	0
TL	PER3	Inverse variance weighted	20	0.00921522	0.00441381	0.0368146	0.00314273	0.101265	0.402672	TRUE	0
TL	PHLDB1	Wald ratio	1	-0.145528	0.0483953	0.00263774	NA	NA	NA	TRUE	1.96791e-06
TL	PIK3IP1	Inverse variance weighted	4	0.0271473	0.00715425	0.000147897	-0.00106958	0.833337	0.795743	TRUE	2.16876e-239
TL	PLA2G1B	Wald ratio	1	-0.110803	0.0378506	0.00341845	NA	NA	NA	TRUE	9.02068e-11
TL	PLEKHO1	Wald ratio	1	-0.0899972	0.0362329	0.0129969	NA	NA	NA	TRUE	6.55948e-12
TL	PLXDC2	Inverse variance weighted	6	-0.0479076	0.0156486	0.00220254	-0.00125417	0.824073	0.922538	TRUE	1.69789e-61
TL	PRELP	Inverse variance weighted	9	-0.0185612	0.00755382	0.0140029	-0.00369794	0.0953215	0.495147	TRUE	3.67152e-281
TL	PRR4	Inverse variance weighted	33	-0.00642876	0.0032361	0.0469695	0.000728444	0.626121	0.201983	TRUE	0
TL	PRTG	Inverse variance weighted	17	-0.0130506	0.0049209	0.00799995	0.0016939	0.43191	0.061083	TRUE	0
TL	PSAPL1	Inverse variance weighted	16	0.00819584	0.00396822	0.0388879	-0.00112259	0.476732	0.705354	TRUE	0
TL	PTX3	Wald ratio	1	-0.133507	0.0424666	0.00166769	NA	NA	NA	TRUE	4.85324e-08
TL	RALY	Wald ratio	1	0.215394	0.0499652	1.62611e-05	NA	NA	NA	TRUE	3.62035e-05
TL	RNASEH2A	Wald ratio	1	-0.0431312	0.0203273	0.0338512	NA	NA	NA	TRUE	1.04019e-35
TL	RNF43	Wald ratio	1	-0.112532	0.0470217	0.0167022	NA	NA	NA	TRUE	8.90314e-07
TL	SCGN	Wald ratio	1	-0.0654757	0.0252472	0.00950368	NA	NA	NA	TRUE	1.01876e-22
TL	SEMA3F	Inverse variance weighted	2	0.127041	0.0646028	0.0492413	NA	NA	NA	TRUE	1.88956e-21
TL	SERPINC1	Inverse variance weighted	3	-0.0576734	0.0260244	0.0266828	-0.00419494	0.844339	0.383305	TRUE	2.28017e-22
TL	SERPINE1	Inverse variance weighted	3	0.0363515	0.0178225	0.0413857	0.00617235	0.807962	0.514219	TRUE	1.93144e-47
TL	SERPINI1	Inverse variance weighted	14	-0.0105568	0.00475478	0.0264022	0.00239247	0.437682	0.286774	TRUE	0
TL	SF3B4	Wald ratio	1	0.102488	0.0407544	0.0119109	NA	NA	NA	TRUE	2.40447e-09
TL	SH2B3	Wald ratio	1	-0.154936	0.0318238	1.12417e-06	NA	NA	NA	TRUE	1.5802e-12
TL	SHISA5	Inverse variance weighted	6	-0.0505697	0.0149855	0.000739325	-0.0028577	0.406787	0.151049	TRUE	1.12827e-110
TL	SHMT1	Inverse variance weighted	19	-0.00873908	0.00280784	0.00185579	-0.000239118	0.885202	0.384097	TRUE	0
TL	SLA2	Wald ratio	1	-0.108887	0.0406698	0.00742062	NA	NA	NA	TRUE	4.0457e-09
TL	SLAMF6	Inverse variance weighted	2	0.0337414	0.0139394	0.0154958	NA	NA	NA	TRUE	2.34141e-127
TL	SMAD3	Inverse variance weighted	4	-0.0176708	0.00892065	0.0476042	0.00245698	0.587837	0.565691	TRUE	1.05214e-192
TL	SMPDL3A	Inverse variance weighted	17	0.0123687	0.00389717	0.00150471	0.00107167	0.554043	0.927879	TRUE	0
TL	SPRED2	Wald ratio	1	0.152162	0.0294887	2.4695e-07	NA	NA	NA	TRUE	2.53096e-14
TL	STX4	Wald ratio	1	-0.127059	0.0502936	0.0115256	NA	NA	NA	TRUE	3.30463e-06
TL	SULT1A1	Inverse variance weighted	5	-0.0545036	0.0270019	0.0435381	-0.0220762	0.0408383	0.0115685	TRUE	5.1312e-61
TL	SUSD5	Inverse variance weighted	20	-0.00967624	0.00377285	0.0103265	-0.000728513	0.628363	0.935726	TRUE	0
TL	SV2A	Wald ratio	1	0.028797	0.0130869	0.0277758	NA	NA	NA	TRUE	3.99336e-86
TL	TCL1A	Inverse variance weighted	5	-0.0319589	0.00878472	0.000274754	0.00572047	0.127486	0.169206	TRUE	3.97179e-290
TL	TDRKH	Inverse variance weighted	11	0.0131802	0.00631405	0.0368479	-0.000187102	0.911164	0.347777	TRUE	1.80794e-260
TL	TEK	Inverse variance weighted	15	-0.0131488	0.00428333	0.00214232	0.00126147	0.321335	0.277976	TRUE	0
TL	TGFB1	Inverse variance weighted	4	0.0259414	0.00803845	0.00125024	0.00517301	0.379696	0.61277	TRUE	1.94225e-240
TL	TGFBR2	Inverse variance weighted	3	-0.0568734	0.0274026	0.0379423	0.00159602	0.838846	0.469282	TRUE	5.37858e-22
TL	TIMM10	Inverse variance weighted	4	-0.0282421	0.0106557	0.00803907	-0.00285872	0.489171	0.634365	TRUE	2.68541e-130
TL	TJAP1	Wald ratio	1	0.0961158	0.0474687	0.0428854	NA	NA	NA	TRUE	2.17163e-07
TL	TLR1	Inverse variance weighted	10	0.0188226	0.00523775	0.00032609	-7.14389e-06	0.997227	0.928883	TRUE	0
TL	TMEM25	Inverse variance weighted	10	0.0143666	0.00625478	0.0216248	0.000389827	0.823919	0.661047	TRUE	0
TL	TNFRSF17	Wald ratio	1	-0.0469233	0.015426	0.00235141	NA	NA	NA	TRUE	1.45019e-61
TL	TNFRSF6B	Inverse variance weighted	5	0.0792312	0.0392863	0.04372	-0.0359981	0.207311	0.00155873	TRUE	1.59106e-36
TL	TNFSF13B	Inverse variance weighted	5	0.017852	0.00854265	0.0366403	-0.00299471	0.24983	0.342004	TRUE	1.55496e-249
TL	TP53	Wald ratio	1	0.104595	0.0367317	0.00440566	NA	NA	NA	TRUE	2.8287e-10
TL	TPPP3	Wald ratio	1	-0.139102	0.0339129	4.10064e-05	NA	NA	NA	TRUE	4.31819e-11
TL	TREH	Inverse variance weighted	27	0.0134338	0.00263505	3.43062e-07	-0.00177852	0.28236	0.0467821	TRUE	0
TL	TST	Inverse variance weighted	3	-0.0470025	0.0153915	0.0022597	0.000192021	0.979545	0.645707	TRUE	5.33332e-59
TL	TYRO3	Inverse variance weighted	19	0.0106414	0.00474007	0.0247692	6.05671e-06	0.99665	0.874192	TRUE	0
TL	VAMP8	Inverse variance weighted	2	-0.0372126	0.0126295	0.00321405	NA	NA	NA	TRUE	1.08538e-89
TL	VNN2	Inverse variance weighted	27	0.00749762	0.00319442	0.0189202	0.00226711	0.154437	0.103423	TRUE	0
TL	VSNL1	Inverse variance weighted	9	0.037177	0.00770558	1.40226e-06	0.00398008	0.618302	0.225799	TRUE	2.23076e-249
TL	VWC2L	Inverse variance weighted	2	-0.0452141	0.0216405	0.036678	NA	NA	NA	TRUE	4.36866e-33
TL	WFIKKN1	Inverse variance weighted	9	-0.0167688	0.00630628	0.00783571	0.000760452	0.726547	0.658749	TRUE	0
TL	WNT9A	Inverse variance weighted	5	-0.0341859	0.0127752	0.00745163	-0.000562949	0.886942	0.755852	TRUE	3.15673e-107
TL	YES1	Inverse variance weighted	2	-0.117104	0.0233958	5.57658e-07	NA	NA	NA	TRUE	1.98837e-24
	ZP3	Inverse variance weighted	28	-0.0102063	0.0019096	9.05502e-08	-0.0001624	0.906581	0.42854	TRUE	0
	ZPR1	Wald ratio	1	0.0853375	0.0414115	0.0393299	NA	NA	NA	TRUE	7.96714e-09

## Sheet: S5
Supplementary Table 5. Colocalization analysis of plasma proteins and TL.
Full summary data available	Protein	nsnps	PP.H0.abf	PP.H1.abf	PP.H2.abf	PP.H3.abf	PP.H4.abf
Yes	BET1L	5032	9.32175e-57	6.43529e-22	1.44853e-35	1	3.85859e-20
Yes	MAX	8774	1.73465e-116	4.74513e-17	1.58758e-101	0.0424705	0.957529
Yes	PSMB1	4798	0	0.00511548	0	0.183568	0.811317
Yes	ARPC1B	6709	5.01297e-33	7.19256e-15	6.96967e-19	1	3.80708e-12
Yes	USP8	8172	6.65296e-53	3.90392e-39	1.70417e-14	1	9.84172e-17
Yes	WBP2	8291	6.85364e-09	0.000194642	2.87501e-05	0.816314	0.183463
Yes	GMPR2	9212	9.44781e-180	0.000902889	2.85289e-179	0.00172902	0.997368
Yes	NPPA	8574	1.0623e-10	0.000342658	2.97239e-07	0.958735	0.040922
Yes	APOBR	6011	0	0.00187961	0	0.554921	0.443199
Yes	APOE	9424	0	1.64e-06	0	0.000115596	0.999883
Yes	ATOX1	9700	1.61e-17	0.0289304	1.19e-16	0.214418	0.756652
Yes	ATP6V1G2	22697	3.02e-107	1.93e-33	1.56e-74	1	2.09e-30
Yes	CTRL	7074	9.53e-25	2.18e-11	4.37e-14	1	7.69e-11
Yes	DAG1	4971	3.52e-17	2.73e-09	1.29e-08	0.999994	5.65e-06
No	IL27	-	-	-	-	-	-
Yes	NFE2	8125	1.54e-21	6.59e-10	2.33e-12	1	2.21e-08
Yes	RALY	6591	7.96e-18	0.0197939	5.64e-17	0.139482	0.840724
Yes	SPRED2	9732	1.39068e-17	0.00123595	3.86156e-16	0.0333538	0.96541
Yes	TCL1A	10752	0	1.59e-08	9.88131291682493e-324	1	7.39e-08
Yes	TREH	8581	0	0.0981437	0	0.466026	0.435831
Yes	VSNL1	10365	0	2.10838e-06	0	0.999979	1.84759e-05
Yes	YES1	8763	2.5791e-78	1.72296e-63	1.4969e-15	1	4.26754e-17

## Sheet: S6
					Supplementary Table 6.Summary-data-based Mendelian randomization analysis of associations of plasma proteins and TL.
probeID	ProbeChr	Gene	Probe_bp	topSNP	topSNP_chr	topSNP_bp	A1	A2	Freq	b_SMR	se_SMR	p_SMR	p_SMR_multi	p_HEIDI	nsnp_HEIDI
ENSG00000175206	1	NPPA	11847027	rs145488887	1	11767739	C	T	0.0675944	-0.154466	0.0407266	0.000148993	0.000148993	0.396933	14
ENSG00000008018	6	PSMB1	170544214	rs12717	6	170553212	C	G	0.408549	-0.0315327	0.00657316	1.60904e-06	4.34388e-05	0.293882	20
ENSG00000130429	7	ARPC1B	99384532	rs59672032	7	99461074	C	T	0.0308151	-0.117033	0.0264195	9.4325e-06	2.9443e-05	0.0870185	20
ENSG00000177951	11	BET1L	187592	rs11604127	11	196944	T	C	0.2167	0.0992514	0.021236	2.9577e-06	2.85046e-08	3.42578e-08	20
ENSG00000100938	14	GMPR2	24235832	rs34354104	14	24238273	A	G	0.0407555	-0.0483792	0.00972305	6.50054e-07	1.11855e-05	0.0037104	20
ENSG00000125952	14	MAX	65054434	rs8181938	14	65088994	G	A	0.335984	0.109788	0.0127252	6.26687e-18	2.4628e-14	0.162156	20
ENSG00000138592	15	USP8	50469400	rs62019074	15	50433826	C	T	0.188867	0.136092	0.0299422	5.48922e-06	5.48922e-06	0.143763	20
ENSG00000132471	17	WBP2	75851103	rs11870078	17	75842027	A	G	0.251491	-0.196893	0.0513935	0.000127575	0.000127575	0.361461	20
ENSG00000213760	6	ATP6V1G2	31546436	rs2239705	6	31545625	A	G	0.187873	0.0664524	0.0137537	1.35443e-06	3.81198e-17	0.000560144	20
ENSG00000118094	11	TREH	118668503	rs514143	11	118687740	A	G	0.314115	0.00980287	0.00243014	5.48655e-05	8.88594e-05	0.0423744	20
ENSG00000123405	12	NFE2	54296563	rs10876550	12	54318524	A	G	0.55169	0.139239	0.0346914	5.97882e-05	7.10972e-06	1.38401e-06	20
ENSG00000184730	16	APOBR	28496804	rs180744	16	28496727	G	A	0.348907	-0.00892206	0.00181873	9.31198e-07	8.96989e-05	0.115068	20
ENSG00000198369	2	SPRED2	65371744	rs7569084	2	65429835	T	C	0.577535	0.143204	0.0320045	7.65873e-06	7.65873e-06	0.173177	20
ENSG00000173402	3	DAG1	49502160	rs11711536	3	49353807	T	C	0.335984	0.194282	0.045208	1.72731e-05	1.72731e-05	0.610438	20
ENSG00000130203	19	APOE	44907592	rs429358	19	44908684	C	T	0.15507	-0.0171442	0.00274371	4.14261e-10	2.51429e-10	0.0625	20
ENSG00000163032	2	VSNL1	17598072	rs446947	2	17531429	T	A	0.279324	0.0295193	0.00717641	3.89908e-05	2.79863e-08	0.0179298	20
ENSG00000100721	14	TCL1A	95712072	rs78986913	14	95696081	A	G	0.0467197	-0.0267393	0.00710691	0.00016827	2.91336e-09	0.000109022	20
ENSG00000141086	16	CTRL	67930002	rs20549	16	67936027	G	A	0.183897	0.112481	0.0321863	0.00047463	0.000150651	0.0141945	20
ENSG00000177556	5	ATOX1	151757424	rs10044368	5	151814076	A	G	0.421471	-0.121946	0.0310197	8.45079e-05	8.45079e-05	0.570981	20
ENSG00000176105	18	YES1	767067	rs2741189	18	707511	C	G	0.202783	-0.137023	0.0318527	1.69438e-05	4.33863e-06	9.99349e-06	20
ENSG00000125970	20	RALY	34050977	rs1007090	20	33995065	C	T	0.707753	0.12811	0.0313805	4.45582e-05	4.45582e-05	0.774695	20

## Sheet: S7
Supplementary Table 7: Druggability of proteins potentially causally associated with TL.
Gene name	Protein full name	Uniprot ID	Drug or component name	Drug groups	Pharmacological Action	Detailed information
PSMB1	Proteasome subunit beta type-1	P20618	(3AR,6R,6AS)-6-((S)-((S)-CYCLOHEX-2-ENYL)(HYDROXY)METHYL)-6A-METHYL-4-OXO-HEXAHYDRO-2H-FURO[3,2-C]PYRROLE-6-CARBALDEHYDE	experimental	unknown
		P20618	Carfilzomib	approved, investigational	yes
		P20618	Bortezomib	approved, investigational	yes
MAX	Protein max	P61244	-	-	-	-
ATOX1	Antioxidant 1 copper chaperone	O00244	Benzamidine	experimental	unknown
		O00244	Sucrose	approved, experimental, investigational	unknown
		O00244	Copper	approved, investigational	no
		O00244	Cisplatin	approved	unknown
APOE	Apolipoprotein E	P02649	Copper	approved, investigational	unknown
		P02649	Zinc	approved, investigational	unknown
		P02649	Zinc acetate	approved, investigational	unknown
		P02649	Zinc chloride	approved, investigational	unknown
		P02649	Zinc sulfate, unspecified form	approved, experimental	unknown
RALY	heterogeneous nuclear ribonucleoprotein	Q9UKM9	-	-	-	-
SPRED2	sprouty related EVH1 domain containing 2	Q7Z698	-	-	-
APOBR	Apolipoprotein B receptor	Q0VD83	-	-	-
ARPC1B	actin related protein 2/3 complex subunit 1B	O15143	N-[2-(2-methyl-1H-indol-3-yl)ethyl]thiophene-2-carboxamide	experimental	unknown
			(2S)-2-(3-bromophenyl)-3-(5-chloro-2-hydroxyphenyl)-1,3-thiazolidin-4-one	experimental	unknown
DAG1	dystroglycan 1	Q14118	-	-	-
NPPA	natriuretic peptide A	P01160	-	-	-
USP8	Ubiquitin carboxyl-terminal hydrolase 8	P40818	-	-	-
WBP2	WW domain-binding protein 2	Q969T9	-	-	-

## Sheet: S8
Supplementary Table 8：Phenotypes used for phenome-wide MR.
Phenotype Category	Phenotype Description	cases	controls	PheCode
hematopoietic	Disorders of iron metabolism	669	406834	275.1
digestive	Intestinal malabsorption (non-celiac)	2103	334783	557
digestive	Celiac disease	1855	334783	557.1
dermatologic	Diseases of hair and hair follicles	5344	402357	704
dermatologic	Diseases of sebaceous glands	8948	399255	706
dermatologic	Sebaceous cyst	8876	399255	706.2
musculoskeletal	Contracture of palmar fascia [Dupuytren's disease]	3503	378711	728.71
musculoskeletal	Fasciitis	3843	378711	728.7
musculoskeletal	Disorders of muscle, ligament, and fascia	4488	378711	728
endocrine/metabolic	Disorders of mineral metabolism	2127	406834	275
musculoskeletal	Ankylosing spondylitis	620	365085	715.2
digestive	Cholelithiasis and cholecystitis	16225	391307	574
digestive	Cholelithiasis	13777	391307	574.1
circulatory system	Atrial fibrillation and flutter	14820	380919	427.2
dermatologic	Psoriasis	2237	398199	696.4
dermatologic	Psoriasis and related disorders	2293	398199	696
endocrine/metabolic	Type 1 diabetes	2660	388756	250.1
hematopoietic	Coagulation defects	941	406281	286
dermatologic	Psoriasis vulgaris	1684	398199	696.41
endocrine/metabolic	Type 2 diabetes	18945	388756	250.2
endocrine/metabolic	Diabetes mellitus	20203	388756	250
musculoskeletal	Rheumatoid arthritis	4412	365085	714.1
musculoskeletal	Other inflammatory spondylopathies	1671	365085	715
musculoskeletal	Rheumatoid arthritis and other inflammatory polyarthropathies	4879	365085	714
circulatory system	Phlebitis and thrombophlebitis of lower extremities	3587	369592	451.2
circulatory system	Phlebitis and thrombophlebitis	3900	369592	451
endocrine/metabolic	Hypothyroidism NOS	14171	391429	244.4
endocrine/metabolic	Hypothyroidism	14871	391429	244
neoplasms	Other non-epithelial cancer of skin	11149	395071	172.2
circulatory system	Coronary atherosclerosis	20023	377103	411.4
digestive	Cholelithiasis with other cholecystitis	5472	391307	574.12
neoplasms	Skin cancer	13752	395071	172
circulatory system	Cardiac dysrhythmias	24681	380919	427
mental disorders	Dementias	956	402383	290.1
neurological	Multiple sclerosis	1356	395209	335
circulatory system	Varicose veins of lower extremity	11697	369592	454.1
circulatory system	Varicose veins	12172	369592	454
endocrine/metabolic	Disorders of lipoid metabolism	35927	373034	272
endocrine/metabolic	Hyperlipidemia	35844	373034	272.1
circulatory system	Ischemic Heart Disease	31355	377103	411
neoplasms	Breast cancer	12898	388549	174
neoplasms	Breast cancer [female]	12671	388549	174.1
neoplasms	Malignant neoplasm of female breast	11874	388549	174.11
endocrine/metabolic	Hypercholesterolemia	33242	373034	272.11
circulatory system	Circulatory disease NEC	16366	387905	459.9
respiratory	Asthma	26332	375505	495
endocrine/metabolic	Gout	3195	405198	274.1
endocrine/metabolic	Other disorders of metabolism	1424	407537	277
circulatory system	Other disorders of circulatory system	16544	387905	459
mental disorders	Delirium dementia and amnestic and other cognitive disorders	1970	402383	290
endocrine/metabolic	Gout and other crystal arthropathies	3763	405198	274
circulatory system	Myocardial infarction	11703	377103	411.2
digestive	Calculus of bile duct	2634	391307	574.2
circulatory system	Hypertension	77977	330366	401
circulatory system	Essential hypertension	77723	330366	401.1
circulatory system	Angina pectoris	16175	377103	411.3
circulatory system	Other chronic ischemic heart disease, unspecified	14921	377103	411.8
digestive	Inguinal hernia	15995	361617	550.1
digestive	Inflammatory bowel disease and other gastroenteritis and colitis	4528	334783	555
endocrine/metabolic	Type 2 diabetes with ophthalmic manifestations	1298	388756	250.23
endocrine/metabolic	Diabetic retinopathy	1339	396859	250.7
digestive	Diverticulosis and diverticulitis	27311	334783	562
digestive	Diverticulosis	27268	334783	562.1
respiratory	Nasal polyps	3311	390045	471
endocrine/metabolic	Thyrotoxicosis with or without goiter	1860	391429	242
genitourinary	Hematuria	16409	379936	593
circulatory system	Pulmonary heart disease	4257	402375	415
digestive	Ulcerative colitis	3195	334783	555.2
sense organs	Cataract	20352	388609	366
digestive	Other biliary tract disease	3892	391307	575
neoplasms	Benign neoplasm of skin	7722	400618	216
dermatologic	Psoriatic arthropathy	708	398199	696.42
neoplasms	Benign neoplasm of colon	20204	386011	208
endocrine/metabolic	Hypoglycemia	939	386319	251.1
endocrine/metabolic	Other disorders of pancreatic internal secretion	943	405386	251
digestive	Cholecystitis without cholelithiasis	2761	391307	574.3
injuries & poisonings	Fracture of radius and ulna	5246	387765	803.2
neoplasms	Melanomas of skin, dx or hx	2691	395071	172.1
neoplasms	Melanomas of skin	2691	395071	172.11
digestive	Abdominal hernia	47344	361617	550
neoplasms	Benign neoplasm of unspecified sites	2402	406559	229
sense organs	Corneal opacity and other disorders of cornea	732	397761	364
endocrine/metabolic	Overweight, obesity and other hyperalimentation	10968	397993	278
musculoskeletal	Polymyalgia Rheumatica	1152	407809	717
endocrine/metabolic	Obesity	10799	397993	278.1
digestive	Ileostomy status	1660	334783	559
injuries & poisonings	Allergy/adverse effect of penicillin	16090	381797	960.2
digestive	Cholelithiasis with acute cholecystitis	1513	391307	574.11
digestive	Regional enteritis	1743	334783	555.1
digestive	Chronic liver disease and cirrhosis	2895	400055	571
respiratory	Postinflammatory pulmonary fibrosis	887	397411	502
injuries & poisonings	Poisoning by antibiotics	18430	381797	960
endocrine/metabolic	Nontoxic multinodular goiter	680	391429	241.2
digestive	Umbilical hernia	3727	361617	550.4
circulatory system	Unstable angina (intermediate coronary syndrome)	5181	377103	411.1
injuries & poisonings	Fracture of upper limb	8521	387765	803
neoplasms	Uterine leiomyoma	10345	391653	218.1
dermatologic	Actinic keratosis	2594	403439	702.1
neoplasms	Benign neoplasm of uterus	10610	391653	218
sense organs	Senile cataract	8369	388609	366.2
genitourinary	Calculus of kidney	3191	401005	594.1
respiratory	Emphysema	1727	375505	496.1
digestive	Other chronic nonalcoholic liver disease	1664	400055	571.5
sense organs	Macular degeneration (senile) of retina NOS	2188	396859	362.29
sense organs	Degeneration of macula and posterior pole of retina	2191	396859	362.2
neoplasms	Benign neoplasm of other parts of digestive system	5280	395301	211
digestive	Appendiceal conditions	3409	405552	540
digestive	Anal and rectal polyp	7408	387338	565.1
digestive	Appendicitis	3217	405552	540.1
symptoms	Swelling of limb	4663	403468	771.1
neoplasms	Myeloproliferative disease	995	404466	200
digestive	Diaphragmatic hernia	27126	361617	550.2
sense organs	Glaucoma	4462	397761	365
digestive	Other disorders of gallbladder	1412	391307	575.7
symptoms	Musculoskeletal symptoms referable to limbs	5493	403468	771
musculoskeletal	Unspecified monoarthritis	15790	365819	716.2
genitourinary	Urinary calculus	6643	401005	594
genitourinary	Genital prolapse	11966	396730	618
sense organs	Retinal detachments and defects	3263	397761	361
endocrine/metabolic	Nontoxic nodular goiter	1143	391429	241
genitourinary	Polyp of corpus uteri	7910	396384	622.1
circulatory system	Peripheral vascular disease, unspecified	2566	400595	443.9
injuries & poisonings	Internal derangement of knee	15430	391457	835
dermatologic	Seborrheic keratosis	3092	403439	702.2
neoplasms	Non-Hodgkins lymphoma	1793	404466	202.2
mental disorders	Alcohol-related disorders	12922	379355	317
neoplasms	Lipoma	6271	401613	214
dermatologic	Unspecified diffuse connective tissue disease	2720	399404	709.7
symptoms	Syncope and collapse	9163	399798	788
neoplasms	Malignant neoplasm of testis	2981	401788	187.2
musculoskeletal	Other disorders of soft tissues	6170	378711	729
neurological	Other peripheral nerve disorders	12592	394067	351
neoplasms	Acquired absence of breast	2415	387566	175
congenital anomalies	Congenital anomalies of great vessels	1799	406165	747.13
neoplasms	Colorectal cancer	4562	382756	153
digestive	Acute appendicitis	2608	405552	540.11
dermatologic	Sarcoidosis	548	402672	697
neoplasms	Lipoma of skin and subcutaneous tissue	4611	401613	214.1
dermatologic	Sicca syndrome	513	399404	709.2
hematopoietic	Other anemias	12256	390026	285
dermatologic	Degenerative skin conditions and other dermatoses	5522	398746	702
respiratory	Chronic airway obstruction	10502	375505	496
neoplasms	Malignant neoplasm of bladder	2146	404796	189.21
circulatory system	Hemorrhoids	23896	369592	455
dermatologic	Diffuse diseases of connective tissue	3463	399404	709
dermatologic	Erythematous conditions	2420	402672	695
musculoskeletal	Hallux valgus (Bunion)	6699	394914	735.3
injuries & poisonings	Fracture of hand or wrist	3357	387765	804
neoplasms	Cancer of bladder	2427	404796	189.2
musculoskeletal	Ganglion and cyst of synovium, tendon, and bursa	3185	378711	727.4
musculoskeletal	Osteoarthrosis	28439	380522	740
genitourinary	Irregular menstrual cycle/bleeding	15880	377857	626.1
mental disorders	Tobacco use disorder	19780	379355	318
musculoskeletal	Osteoporosis NOS	5622	401279	743.11
neoplasms	Cancer of urinary organs (incl. kidney and bladder)	4165	404796	189
digestive	Other disorders of biliary tract	1040	391307	575.8
digestive	Duodenal ulcer	3002	401525	531.3
neoplasms	Cancer of other lymphoid, histiocytic tissue	2270	404466	202
neoplasms	Carcinoma in situ of skin	667	395071	172.3
sense organs	Other retinal disorders	3867	396859	362
genitourinary	Polyp of female genital organs	10881	396384	622
genitourinary	Excessive or frequent menstruation	9820	377857	626.12
endocrine/metabolic	Simple and unspecified goiter	602	391429	240
musculoskeletal	Osteoarthritis; localized	17691	380522	740.1
genitourinary	Urinary incontinence	8856	384930	599.4
mental disorders	Neurological disorders	4655	402383	292
mental disorders	Altered mental status	2189	402383	292.4
respiratory	Chronic sinusitis	2602	390045	475
digestive	Femoral hernia	651	361617	550.3
digestive	Duodenitis	7655	378124	535.6
dermatologic	Cellulitis and abscess of arm/hand	5539	397635	681.3
dermatologic	Cellulitis and abscess of leg, except foot	5547	397635	681.5
digestive	Anal and rectal conditions	14997	387338	565
dermatologic	Superficial cellulitis and abscess	7451	397635	681
dermatologic	Cellulitis and abscess of foot, toe	5502	397635	681.6
circulatory system	Occlusion and stenosis of precerebral arteries	1185	399017	433.1
sense organs	Otitis media	1824	404888	381.1
neoplasms	Malignant neoplasm of other and ill-defined sites within the digestive organs and peritoneum	5584	393372	159
mental disorders	Alcoholic liver damage	802	379355	317.11
genitourinary	Benign neoplasm of breast	1553	401746	610.4
respiratory	Obstructive chronic bronchitis	2698	375505	496.21
genitourinary	Uterine/Uterovaginal prolapse	5428	396730	618.2
circulatory system	Peripheral vascular disease	3927	400595	443
genitourinary	Disorders of menstruation and other abnormal bleeding from female genital tract	18580	377857	626
congenital anomalies	Cardiac congenital anomalies	2618	406165	747.1
sense organs	Inflammation of the eye	3174	399306	371
symptoms	Other abnormal blood chemistry	6413	402342	790.6
sense organs	Otitis media and Eustachian tube disorders	2259	404888	381
circulatory system	Cerebrovascular disease	8742	399017	433
digestive	Gastric ulcer	4109	401525	531.2
musculoskeletal	Osteoporosis	6484	401279	743.1
respiratory	Chronic bronchitis	2934	375505	496.2
digestive	Acute pancreatitis	1986	406271	577.1
musculoskeletal	Other arthropathies	38715	365819	716
injuries & poisonings	Fracture of lower limb	7251	387765	800
endocrine/metabolic	Hyperparathyroidism	781	405386	252.1
symptoms	Nonspecific findings on examination of blood	6619	402342	790
infectious diseases	Viral warts & HPV	1007	403316	78
hematopoietic	Iron deficiency anemias, unspecified or not due to blood loss	7414	390026	280.1
neoplasms	Cancer of bronchus; lung	2101	406226	165.1
digestive	Esophagitis, GERD and related diseases	32108	369275	530.1
genitourinary	Postmenopausal atrophic vaginitis	1115	377857	627.3
injuries & poisonings	Fracture of pelvis	722	387765	802
dermatologic	Atopic/contact dermatitis due to other or unspecified	2110	404817	939
musculoskeletal	Enthesopathy	9668	378711	726.1
genitourinary	Bladder neck obstruction	1980	394699	596.1
musculoskeletal	Arthropathy NOS	37043	365819	716.9
circulatory system	Atherosclerosis of the extremities	811	400595	440.2
congenital anomalies	Cardiac and circulatory congenital anomalies	2796	406165	747
genitourinary	stress incontinence, female	5924	399509	624.9
endocrine/metabolic	Type 2 diabetes with neurological manifestations	575	388756	250.24
digestive	Noninfectious gastroenteritis	15747	334783	558
digestive	Obstruction of bile duct	777	391307	575.2
dermatologic	Prurigo and Lichen	779	402672	695.7
genitourinary	Calculus of ureter	2417	401005	594.3
symptoms	Pain in limb	6327	402634	773
circulatory system	Atherosclerosis	1324	400595	440
genitourinary	Prolapse of vaginal walls	7462	396730	618.1
neoplasms	Colon cancer	3051	382756	153.2
circulatory system	Other disorders of arteries and arterioles	1333	400595	447
genitourinary	Endometriosis	4053	399757	615
digestive	Portal hypertension	529	400055	571.81
sense organs	Myopia	1257	406530	367.1
digestive	Ventral hernia	3448	361617	550.5
sense organs	Inflammation of eyelids	2396	399306	371.3
digestive	Diseases of esophagus	35852	369275	530
musculoskeletal	Osteoarthrosis NOS	12436	380522	740.9
neoplasms	Cancer within the respiratory system	2700	406226	165
mental disorders	Mood disorders	12560	365476	296
circulatory system	Abdominal aortic aneurysm	903	400595	442.11
genitourinary	Other nonmalignant breast conditions	1983	406978	613
mental disorders	Psychogenic and somatoform disorders	529	365476	303
digestive	Diseases of pancreas	2690	406271	577
neoplasms	Manlignant and unknown neoplasms of brain and nervous system	655	407239	191
endocrine/metabolic	Disorders of parathyroid gland	877	405386	252
digestive	Diseases of pulp and periapical tissues	1795	398136	522
genitourinary	Chronic cystitis	892	379936	592.12
genitourinary	Pelvic inflammatory disease (PID)	936	399757	614.3
injuries & poisonings	Dislocation	2094	391457	830
circulatory system	Other aneurysm	1808	400595	442
genitourinary	Other disorders of bladder	9933	394699	596
pregnancy complications	Early or threatened labor; hemorrhage in early pregnancy	2558	400946	636
digestive	Peptic ulcer (excl. esophageal)	7436	401525	531
symptoms	Other tests	5972	402989	1010
sense organs	Primary open angle glaucoma	1037	397761	365.11
circulatory system	Polyarteritis nodosa and allied conditions	828	400595	446
injuries & poisonings	Superficial injury without mention of infection	4289	403595	915
neoplasms	Lymphoid leukemia, chronic	506	404466	204.12
mental disorders	Depression	11901	365476	296.2
endocrine/metabolic	Abnormal glucose	685	388756	250.4
sense organs	Aphakia and other disorders of lens	1825	401245	379.3
digestive	Jaundice (not of newborn)	897	400055	573.5
sense organs	Open-angle glaucoma	1043	397761	365.1
sense organs	Other disorders of tympanic membrane	1364	404888	384
respiratory	Bronchiectasis	1882	375505	496.3
musculoskeletal	Intervertebral disc disorders	9241	391917	722
musculoskeletal	Osteoporosis, osteopenia and pathological fracture	7682	401279	743
neoplasms	Cancer of brain and nervous system	531	407239	191.1
digestive	Peritonitis and retroperitoneal infections	887	387338	567
hematopoietic	Iron deficiency anemias	7787	390026	280
circulatory system	Tachycardia NOS	2193	380919	427.7
musculoskeletal	Hammer toe (acquired)	1939	394914	735.21
neoplasms	Neoplasm of uncertain behavior	1412	370604	199
circulatory system	Heart valve disorders	4239	402421	395
pregnancy complications	Umbilical cord complications during labor and delivery	533	401037	663
digestive	Liver abscess and sequelae of chronic liver disease	942	400055	571.8
circulatory system	Congestive heart failure; nonhypertensive	5415	402834	428
neurological	Hemiplegia	1500	395209	342
musculoskeletal	Peripheral enthesopathies and allied syndromes	14983	378711	726
respiratory	Hemoptysis	2073	406794	516.1
digestive	Personal history of diseases of digestive system	15392	334783	564.9
musculoskeletal	Acquired toe deformities	5144	394914	735.2
circulatory system	Cardiomegaly	2573	402375	416
respiratory	Chronic tonsillitis and adenoiditis	1126	390045	474.2
musculoskeletal	Kyphoscoliosis and scoliosis	1063	394914	737.3
infectious diseases	Septicemia	4005	393897	38
endocrine/metabolic	Secondary hypothyroidism	1117	391429	244.1
congenital anomalies	Cardiac shunt/ heart septal defect	586	406165	747.11
injuries & poisonings	Fracture of ribs	775	387765	807
digestive	Abnormal results of function study of liver	3479	400055	573.7
sense organs	Visual disturbances	3307	405654	368
sense organs	Other disorders of eye	3910	401245	379
injuries & poisonings	Injury, NOS	8440	400521	1009
hematopoietic	Other diseases of blood and blood-forming organs	4177	401375	289
neurological	Abnormal involuntary movements	888	406217	350.1
digestive	Irritable Bowel Syndrome	5548	334783	564.1
injuries & poisonings	Complication of internal orthopedic device	3167	394929	858
endocrine/metabolic	Hypopotassemia	1430	401506	276.14
circulatory system	Congestive heart failure (CHF) NOS	2031	402834	428.1
musculoskeletal	Joint effusions	1425	402633	741.4
neoplasms	Malignant neoplasm of rectum, rectosigmoid junction, and anus	2095	382756	153.3
musculoskeletal	Pathologic fracture	514	401279	743.2
genitourinary	Postmenopausal bleeding	9109	377857	627.1
genitourinary	Prolapse of vaginal vault after hysterectomy	513	396730	618.5
musculoskeletal	Other and unspecified disc disorder	4434	391917	722.9
circulatory system	Cardiac pacemaker/device in situ	2487	380919	426.9
digestive	Acute periodontitis	668	398136	523.31
neoplasms	Benign neoplasm of ovary	1482	380325	220
circulatory system	Other venous embolism and thrombosis	558	369592	452
injuries & poisonings	Complication due to other implant and internal device	3265	394929	859
sense organs	Disorders of vitreous body	1372	401245	379.2
genitourinary	Benign mammary dysplasias	3379	401746	610
sense organs	Labyrinthitis	767	402827	386.3
sense organs	Dizziness and giddiness (Light-headedness and vertigo)	4611	402827	386.9
respiratory	Other symptoms of respiratory system	9128	399833	512
neoplasms	Vascular hamartomas and non-neoplastic nevi	649	400618	217
digestive	Gastritis and duodenitis	28941	378124	535
genitourinary	Calculus of lower urinary tract	778	401005	594.2
neoplasms	Benign neoplasm of brain and other parts of nervous system	828	407239	225
mental disorders	Delirium due to conditions classified elsewhere	654	402383	290.2
neurological	Disorders of other cranial nerves	1393	394067	352
digestive	Paralytic ileus	522	334783	560.1
genitourinary	Pyelonephritis	1324	379936	590
musculoskeletal	Osteomyelitis	565	365819	710.1
symptoms	Edema	1648	407145	782.3
injuries & poisonings	Anaphylactic shock NOS	548	404817	946
neoplasms	Multiple myeloma	552	404466	204.4
endocrine/metabolic	Hypovolemia	2834	401506	276.5
circulatory system	Occlusion of cerebral arteries	4134	399017	433.2
respiratory	Respiratory failure	2018	397411	509.1
respiratory	Respiratory abnormalities	611	408350	513
digestive	Ascites (non malignant)	1547	400055	572
genitourinary	Lump or mass in breast	1525	401746	611.3
injuries & poisonings	Mechanical complication of unspecified genitourinary device, implant, and graft	1241	394929	857
hematopoietic	Other deficiency anemia	1133	390026	281
respiratory	Pneumonitis due to inhalation of food or vomitus	586	397411	501
genitourinary	Mucous polyp of cervix	3450	396384	622.2
pregnancy complications	Fetal distress and abnormal forces of labor	2272	401037	661
musculoskeletal	Spondylosis without myelopathy	5077	391917	721.1
musculoskeletal	Rheumatism, unspecified and fibrositis	1010	378711	729.1
musculoskeletal	Malunion and nonunion of fracture	1268	391041	733.8
neoplasms	Cancer of larynx, pharynx, nasal cavities	628	406821	149
neurological	Degenerative disease of the spinal cord	1789	395209	334
symptoms	Pain	771	408190	338
respiratory	Bronchitis	631	375505	497
respiratory	Abnormal sputum	2167	406794	516
digestive	Peritoneal or intestinal adhesions	832	334783	560.3
digestive	Other disorders of liver	5847	400055	573
neoplasms	Secondary malignancy of bone	2151	370604	198.6
mental disorders	Alcoholism	8968	379355	317.1
genitourinary	Other disorders of urethra and urinary tract	4069	394699	597
musculoskeletal	Curvature of spine	1134	394914	737
musculoskeletal	Other derangement of joint	2000	402633	742.9
neoplasms	Neoplasm of unspecified nature of digestive system	1056	393372	158
genitourinary	Other signs and symptoms in breast	704	406978	613.7
genitourinary	Symptoms involving female genital tract	6688	399509	624
dermatologic	Carbuncle and furuncle	2302	397635	686.1
endocrine/metabolic	Crystal arthropathies	616	405198	274.2
mental disorders	Other mental disorder	28791	365476	306
circulatory system	Paroxysmal tachycardia, unspecified	3225	380919	427.1
symptoms	Neuralgia, neuritis, and radiculitis NOS	1181	405481	766
injuries & poisonings	Fracture of neck of femur	1814	387765	800.1
neoplasms	Malignant neoplasm of ovary	2103	389695	184.11
neoplasms	Lymphoid leukemia	578	404466	204.1
hematopoietic	Megaloblastic anemia	1076	390026	281.1
hematopoietic	Lymphadenitis	2622	401375	289.4
genitourinary	Abnormal findings on mammogram or breast exam	1580	401746	611
dermatologic	Disorders of sweat glands	817	399255	705
injuries & poisonings	Opiates and related narcotics causing adverse effects in therapeutic use	1150	381797	965.1
neurological	Sleep disorders	5238	403723	327
circulatory system	Hypertensive chronic kidney disease	1548	330366	401.22
circulatory system	Paroxysmal ventricular tachycardia	938	380919	427.12
pregnancy complications	Known or suspected fetal abnormality affecting management of mother	4325	404636	655
dermatologic	Decubitus ulcer	913	406973	707.1
musculoskeletal	Other disorders of synovium, tendon, and bursa	7629	378711	727
infectious diseases	Bacterial enteritis	2737	399970	8.5
neoplasms	Malignant neoplasm of uterus	1284	381967	182
mental disorders	Symptoms involving head and neck	2986	405975	293
genitourinary	Inflammatory diseases of female pelvic organs	6204	399757	614
pregnancy complications	Hypertension complicating pregnancy, childbirth, and the puerperium	1114	407847	642
dermatologic	Other local infections of skin and subcutaneous tissue	4520	397635	686
musculoskeletal	Other unspecified back disorders	1617	391917	724.9
injuries & poisonings	Contusion	1486	407475	916
infectious diseases	Gram negative septicemia	832	393897	38.1
symptoms	Other ill-defined and unknown causes of morbidity and mortality	16398	392563	1019
hematopoietic	Thrombocytopenia	1563	406281	287.3
genitourinary	Chronic glomerulonephritis, NOS	845	397602	580.14
pregnancy complications	Early onset of delivery	617	400946	636.2
infectious diseases	Streptococcus infection	1644	393897	41.2
infectious diseases	Viral hepatitis	1215	403316	70
circulatory system	Rheumatic disease of the heart valves	4895	402421	394
circulatory system	Pericarditis	1273	405779	420.2
circulatory system	Arterial embolism and thrombosis of lower extremity artery	557	400595	444.1
circulatory system	Hypotension	5827	387905	458
respiratory	Diseases of the larynx and vocal cords	2630	390045	473
digestive	Ulceration of the lower GI tract	1063	334783	556
neurological	Sleep apnea	4471	403723	327.3
sense organs	Otitis externa	524	407510	380.1
circulatory system	Arrhythmia (cardiac) NOS	922	380919	427.5
digestive	Ulcer of esophagus	5243	369275	530.12
digestive	Malposition and malpresentation of fetus or obstruction	1720	405994	652
musculoskeletal	Pain in joint	8037	400924	745
injuries & poisonings	Hemorrhage or hematoma complicating a procedure	5329	394929	850
genitourinary	Endometrial hyperplasia	1133	396384	621
neoplasms	Malignant neoplasm of ovary and other uterine adnexa	2127	389695	184.1
mental disorders	Anxiety disorder	6375	365476	300.1
circulatory system	Varicose veins of lower extremity, symptomtic	633	369592	454.11
respiratory	Respiratory failure, insufficiency, arrest	2565	397411	509
genitourinary	Hypertrophy of female genital organs	1275	396384	623
musculoskeletal	Osteomyelitis, periostitis, and other infections involving bone	612	365819	710
neurological	Other paralytic syndromes	660	395209	344
digestive	Other diseases of the teeth and supporting structures	2689	398136	525
pregnancy complications	Hemorrhage during pregnancy; childbirth and postpartum	2005	400946	635
hematopoietic	Pernicious anemia	754	390026	281.11
sense organs	Epiphora	899	401245	375.2
genitourinary	Noninflammatory disorders of vagina	1776	399629	619.4
injuries & poisonings	Complication of colostomy or enterostomy	502	394929	853
neoplasms	Benign neoplasm of lip, oral cavity, and pharynx	984	406821	210
sense organs	Retinal detachment with retinal defect	1392	397761	361.1
circulatory system	Abnormal heart sounds	1049	402421	396
circulatory system	Chronic pulmonary heart disease	590	402375	415.2
circulatory system	Left bundle branch block	1757	380919	426.32
genitourinary	Retention of urine	6755	384930	599.2
neoplasms	Secondary malignancy of lymph nodes	5379	370604	198.1
endocrine/metabolic	Disorders of fluid, electrolyte, and acid-base balance	7455	401506	276
circulatory system	Cardiac conduction disorders	6959	380919	426
circulatory system	Arterial embolism and thrombosis	921	400595	444
circulatory system	Orthostatic hypotension	1347	387905	458.1
respiratory	Allergic rhinitis	1060	390045	476
genitourinary	Other specified benign mammary dysplasias	696	401746	610.8
genitourinary	Inflammatory disease of cervix, vagina, and vulva	2864	399757	614.5
endocrine/metabolic	Hyposmolality and/or hyponatremia	1826	401506	276.12
sense organs	Disorders of external ear	1451	407510	380
circulatory system	Heart valve replaced	1499	402421	395.6
circulatory system	Nonspecific chest pain	31429	377532	418
genitourinary	Inflammatory disease of breast	723	406978	613.1
genitourinary	Irregular menstrual cycle	1989	377857	626.13
musculoskeletal	Other acquired musculoskeletal deformity	1921	394914	738
hematopoietic	Decreased white blood cell count	3184	401375	288.1
hematopoietic	Neutropenia	3184	401375	288.11
neurological	Other headache syndromes	7891	398780	339
circulatory system	Cardiac pacemaker in situ	2283	380919	426.91
circulatory system	Transient cerebral ischemia	2146	399017	433.31
respiratory	Acute tonsillitis	614	390045	474.1
respiratory	Other dyspnea	912	399833	512.9
digestive	Disorders of esophageal motility	639	369275	530.5
dermatologic	Cellulitis and abscess of fingers/toes	566	397635	681.1
musculoskeletal	Osteopenia or other disorder of bone and cartilage	820	401279	743.9
neurological	Convulsions	2232	395209	345.3
sense organs	Infection of the eye	560	399306	369
respiratory	Acute pharyngitis	870	406447	465.2
digestive	Chronic periodontitis	561	398136	523.32
digestive	Other disorders of peritoneum	3308	387338	568
symptoms	Symptoms involving skin and other integumentary tissue	1816	407145	782
symptoms	Malaise and fatigue	3429	405532	798
neoplasms	Secondary malignant neoplasm of liver	2638	370604	198.4
sense organs	Perforation of tympanic membrane	1044	404888	384.4
circulatory system	Carditis	2020	405779	420
injuries & poisonings	Open wounds of head; neck; and trunk	3837	400426	870
injuries & poisonings	Adverse effects of sedatives or other central nervous system depressants and anesthetics	588	381797	967
neoplasms	Cancer of stomach	554	393372	151
neoplasms	Other benign neoplasm of connective and other soft tissue	1110	401613	215
neurological	Other conditions of brain	1426	395209	348
circulatory system	Aortic valve disease	1260	402421	394.3
digestive	Diseases of the salivary glands	710	403323	527
musculoskeletal	Other and unspecified disorders of back	2077	391917	724
symptoms	Gangrene	550	408411	791
infectious diseases	Postoperative infection	4489	402343	80
neoplasms	Secondary malignant neoplasm	9483	370604	198
neurological	Extrapyramidal disease and abnormal movement disorders	891	395209	333
circulatory system	Atrioventricular block, complete	587	380919	426.24
musculoskeletal	Bursitis	858	378711	726.3
injuries & poisonings	Fracture of vertebral column without mention of spinal cord injury	1352	387765	805
neoplasms	Malignant neoplasm of kidney, except pelvis	1002	404796	189.11
neoplasms	Secondary malignancy of brain/spine	806	370604	198.5
respiratory	Other diseases of respiratory system, NEC	8844	399525	519.8
digestive	Reflux esophagitis	10551	369275	530.14
symptoms	Back pain	11274	397687	760
symptoms	Symptoms of the muscles	698	408263	772
infectious diseases	Intestinal infection due to C. difficile	650	399970	8.52
neurological	Epilepsy, recurrent seizures, convulsions	5087	395209	345
neurological	Inflammatory and toxic neuropathy	1368	406852	357
digestive	Diseases of hard tissues of teeth	3091	398136	521
digestive	Flatulence	1689	334783	561.2
digestive	Gastrointestinal hemorrhage	21137	385157	578
pregnancy complications	Complications of labor and delivery NEC	2559	401037	669
injuries & poisonings	Skull and face fracture and other intercranial injury	2957	405554	819
circulatory system	Hypertensive heart and/or renal disease	1719	330366	401.2
genitourinary	Chronic renal failure [CKD]	2629	397602	585.3
musculoskeletal	Other disorders of bone and cartilage	3773	391041	733
symptoms	Chronic fatigue syndrome	593	405532	798.1
digestive	Peritoneal adhesions (postoperative) (postinfection)	3108	387338	568.1
mental disorders	Schizophrenia and other psychotic disorders	850	365476	295
sense organs	Suppurative and unspecified otitis media	856	404888	381.11
pregnancy complications	Problems associated with amniotic cavity and membranes	1404	405994	653
injuries & poisonings	Poisoning by analgesics, antipyretics, and antirheumatics	6910	381797	965
injuries & poisonings	Foreign body injury	1210	407751	1001
dermatologic	Disorder of skin and subcutaneous tissue NOS	5782	403179	689
endocrine/metabolic	Vitamin deficiency	1208	406492	261
sense organs	Diplopia and disorders of binocular vision	732	405654	368.2
sense organs	Disorders of conjunctiva	765	399306	372
musculoskeletal	Rupture of synovium	593	378711	727.5
neoplasms	Cervical cancer and dysplasia	3653	381902	180
endocrine/metabolic	Hyperpotassemia	975	401506	276.13
respiratory	Pulmonary collapse; interstitial and compensatory emphysema	2005	397411	508
genitourinary	Cystitis	2948	379936	592.1
injuries & poisonings	Poisoning by psychotropic agents	1940	381797	969
endocrine/metabolic	Chondrocalcinosis	560	405198	274.21
respiratory	Cough	2884	399833	512.8
musculoskeletal	Other specified osteoporosis	532	401279	743.13
injuries & poisonings	Open wounds of extremities	4219	400426	871
neoplasms	Large cell lymphoma	573	404466	202.24
circulatory system	Stricture of artery	873	400595	447.1
dermatologic	Pruritus and related conditions	783	408178	698
circulatory system	Nonspecific abnormal findings on radiological and other examination of other intrathoracic organs (echocardiogram, etc)	567	408263	793.2
endocrine/metabolic	Anorexia	835	406492	260.6
endocrine/metabolic	Vitamin B-complex deficiencies	754	406492	261.2
sense organs	Vertiginous syndromes and other disorders of vestibular system	6134	402827	386
circulatory system	First degree AV block	988	380919	426.21
genitourinary	Dysmenorrhea	1787	377857	626.2
pregnancy complications	Hemorrhage in early pregnancy	1083	400946	636.3
circulatory system	Precordial pain	3582	377532	418.1
digestive	Intestinal obstruction without mention of hernia	3994	334783	560
digestive	Functional digestive disorders	22138	334783	564
genitourinary	Cystitis and urethritis	3088	379936	592
mental disorders	Schizophrenia	571	365476	295.1
sense organs	Disorders of lacrimal system	2218	401245	375
congenital anomalies	Digestive congenital anomalies	703	406730	750
symptoms	Nausea and vomiting	11706	397255	789
neurological	Migraine	2870	398780	340
circulatory system	Heart failure NOS	4269	402834	428.2
respiratory	Acute and chronic tonsillitis	2013	390045	474
genitourinary	Disorders of uterus, NEC	3336	399629	619.2
dermatologic	Scar conditions and fibrosis of skin	2356	403875	701.2
musculoskeletal	Spondylosis and allied disorders	7930	391917	721
genitourinary	Cyst of kidney, acquired	1260	397602	586.2
musculoskeletal	Acquired foot deformities	9865	394914	735
mental disorders	Anxiety disorders	6939	365476	300
sense organs	Blindness and low vision	723	406530	367.9
sense organs	Cholesteatoma	608	404888	385.3
digestive	Stricture and stenosis of esophagus	1874	369275	530.3
circulatory system	Primary/intrinsic cardiomyopathies	1208	405779	425.1
digestive	Periapical abscess	1177	398136	522.5
genitourinary	Noninflammatory disorders of cervix	2884	399629	619.3
injuries & poisonings	Fracture of foot	1842	387765	801.1
neoplasms	Cervical cancer	1659	381902	180.1
mental disorders	Agorophobia, social phobia, and panic disorder	709	365476	300.12
genitourinary	Glomerulonephritis	1033	397602	580.1
musculoskeletal	Stiffness of joint	615	402633	741.2
dermatologic	Hyperhidrosis	592	399255	705.8
circulatory system	Mitral valve disease	2985	402421	394.2
circulatory system	Premature beats	536	380919	427.6
dermatologic	Ingrowing nail	970	402357	703.1
musculoskeletal	Unspecified polyarthropathy or polyarthritis	3535	365819	716.1
musculoskeletal	Other disorders of cervical region	521	391917	723
sense organs	Strabismus (not specified as paralytic)	918	401245	378.1
respiratory	Voice disturbance	1086	390045	473.4
genitourinary	Acute renal failure	4521	397602	585.1
genitourinary	Cystic mastopathy	928	401746	610.1
neoplasms	Cervical intraepithelial neoplasia [CIN] [Cervical dysplasia]	2090	381902	180.3
endocrine/metabolic	Electrolyte imbalance	4123	401506	276.1
mental disorders	Memory loss	700	402383	292.3
digestive	Dental caries	3051	398136	521.1
digestive	Other specified gastritis	8147	378124	535.8
genitourinary	Infertility, female	1370	377857	626.8
musculoskeletal	Osteoarthrosis, localized, primary	9069	380522	740.11
neoplasms	Secondary malignant neoplasm of digestive systems	1519	370604	198.3
neurological	Parkinson's disease	1127	395209	332
digestive	Ulceration of intestine	674	334783	556.1
digestive	Other intestinal obstruction	3346	334783	560.4
pregnancy complications	Placenta previa and abruptio placenta	1274	400946	635.3
injuries & poisonings	Nonspecific abnormal findings on radiological and other examination of musculoskeletal system	698	408263	793
circulatory system	Cardiac arrest and ventricular fibrillation	1137	380919	427.4
genitourinary	Renal colic	2055	401005	594.8
musculoskeletal	Other acquired deformities of limbs	1649	394914	736
endocrine/metabolic	Disorders of adrenal glands	642	405386	255
hematopoietic	Diseases of spleen	515	401375	289.5
sense organs	Hearing loss	4256	404562	389
genitourinary	Frequency of urination and polyuria	4037	384930	599.5
genitourinary	Other abnormality of urination	1926	384930	599.9
genitourinary	Pain and other symptoms associated with female genital organs	3003	399509	625
genitourinary	Other disorders of the kidney and ureters	3362	397602	586
injuries & poisonings	Traumatic arthropathy	528	391457	836
circulatory system	Nonrheumatic mitral valve disorders	2892	402421	395.1
genitourinary	Dyspareunia	1192	399509	625.1
dermatologic	Symptoms affecting skin	5554	403407	687
circulatory system	Atrioventricular [AV] block	2125	380919	426.2
digestive	Gingival and periodontal diseases	1742	398136	523
symptoms	Myalgia and myositis unspecified	642	408319	770
dermatologic	Diseases of nail, NOS	1287	402357	703
circulatory system	Paroxysmal supraventricular tachycardia	2359	380919	427.11
circulatory system	Palpitations	3832	380919	427.9
respiratory	Shortness of breath	5884	399833	512.7
dermatologic	Pilonidal cyst	587	397635	686.3
musculoskeletal	Derangement of joint, non-traumatic	2913	402633	742
neoplasms	Benign neoplasm of brain, cranial nerves, meninges	774	407239	225.1
injuries & poisonings	Injuries to the nervous system	1315	407496	907
infectious diseases	Sepsis and SIRS	2811	406150	994
infectious diseases	Sepsis	2811	406150	994.2
injuries & poisonings	Complications of surgical and medical procedures	9140	399821	1011
hematopoietic	Purpura and other hemorrhagic conditions	1791	406281	287
circulatory system	Noninfectious disorders of lymphatic channels	705	408256	450
respiratory	Other diseases of respiratory system, not elsewhere classified	9436	399525	519
digestive	Diseases of the oral soft tissues, excluding lesions specific for gingiva and tongue	3939	403323	528
congenital anomalies	Other congenital musculoskeletal anomalies	594	407831	756
endocrine/metabolic	Protein-calorie malnutrition	1057	406492	260
sense organs	Amblyopia	538	405654	368.1
sense organs	Strabismus and other disorders of binocular eye movements	1442	401245	378
digestive	Constipation	10442	334783	563
dermatologic	Other hypertrophic and atrophic conditions of skin	4804	403875	701
neoplasms	Cancer of kidney and renal pelvis	1045	404796	189.1
neurological	Facial nerve disorders [CN7]	880	394067	352.2
circulatory system	Aneurysm and dissection of heart	698	377103	411.41
circulatory system	Cardiomyopathy	1247	405779	425
digestive	Nonspecific abnormal findings in stool contents	1659	385157	579.8
infectious diseases	Intestinal infection	8991	399970	8
circulatory system	Vascular insufficiency of intestine	576	400595	441
genitourinary	Noninflammatory disorders of vulva and perineum	1355	399629	619.5
circulatory system	Intracerebral hemorrhage	700	399017	430.2
injuries & poisonings	Fracture of clavicle or scapula	1521	387765	803.3
injuries & poisonings	Fracture of unspecified bones	1304	387765	809
neurological	Abnormality of gait	1601	406217	350.2
circulatory system	Late effects of cerebrovascular disease	1263	399017	433.8
respiratory	Other upper respiratory disease	4101	390045	479
musculoskeletal	Synovitis and tenosynovitis	2754	378711	727.1
infectious diseases	Staphylococcus infections	3149	393897	41.1
genitourinary	Dysuria	1199	384930	599.3
neoplasms	Benign neoplasm of other endocrine glands and related structures	876	407399	227
dermatologic	Rash and other nonspecific skin eruption	2157	403407	687.1
digestive	Periodontitis (acute or chronic)	1222	398136	523.3
injuries & poisonings	Fracture of tibia and fibula	2162	387765	800.3
injuries & poisonings	Complications of cardiac/vascular device, implant, and graft	1789	394929	854
genitourinary	Nephritis; nephrosis; renal sclerosis	1522	397602	580
sense organs	Ectropion or entropion	1068	399306	374.1
circulatory system	Disease of tricuspid valve	1058	402421	394.7
digestive	Dysphagia	6482	369275	532
genitourinary	Vaginal enterocele, congenital or acquired	681	396730	618.6
musculoskeletal	Symptoms and disorders of the joints	3634	402633	741
circulatory system	Other acute and subacute forms of ischemic heart disease	1169	377103	411.9
digestive	Diseases of the jaws	960	398136	526
genitourinary	Functional disorders of bladder	1664	394699	596.5
injuries & poisonings	Burns	579	408382	1000
sense organs	Meniere's disease	578	402827	386.1
digestive	GERD	14223	369275	530.11
symptoms	Effects of other external causes	4230	404731	1015
circulatory system	Cerebral artery occlusion, with cerebral infarction	1501	399017	433.21
infectious diseases	Viral Enteritis	862	399970	8.6
circulatory system	Other forms of chronic heart disease	1796	377103	414
dermatologic	Dyschromia and Vitiligo	987	402672	694
endocrine/metabolic	Acidosis	1055	401506	276.41
genitourinary	Renal failure	6985	397602	585
pregnancy complications	Missed abortion/Hydatidiform mole	1251	400946	634.1
injuries & poisonings	Fracture of ankle and foot	2339	387765	801
digestive	Other disorders of stomach and duodenum	3404	378124	537
genitourinary	Pelvic peritoneal adhesions, female (postoperative) (postinfection)	2546	399757	614.1
infectious diseases	E. coli	2744	393897	41.4
circulatory system	Bundle branch block	3353	380919	426.3
dermatologic	Cellulitis and abscess of trunk	602	397635	681.7
symptoms	Symptoms involving nervous and musculoskeletal systems	1886	407075	781
injuries & poisonings	Other open wound of head and face	2919	400426	870.3
symptoms	Symptoms concerning nutrition, metabolism, and development	5512	403449	1002
neurological	Epilepsy	901	395209	345.1
circulatory system	Raynaud's syndrome	1148	400595	443.1
injuries & poisonings	Poisoning by other anti-infectives	1256	381797	961
neoplasms	Malignant neoplasm, other	15979	370604	195.1
hematopoietic	Anemia of chronic disease	702	390026	285.2
symptoms	Other symptoms	1222	407739	1005
digestive	Hemorrhage of rectum and anus	13222	385157	578.8
circulatory system	Other specified cardiac dysrhythmias	3236	380919	427.3
respiratory	Chronic pharyngitis and nasopharyngitis	966	390045	472
respiratory	Other diseases of lung	781	408180	510
sense organs	Other disorders of middle ear and mastoid	828	404888	385
musculoskeletal	Degeneration of intervertebral disc	2846	391917	722.6
hematopoietic	Diseases of white blood cells	3788	401375	288
respiratory	Bacterial pneumonia	6710	398538	480.1
injuries & poisonings	Adverse drug events and drug allergies	695	381797	979
pregnancy complications	Antepartum hemorrhage, abruptio placentae, and placenta previa	866	400946	635.2
symptoms	Fever of unknown origin	3940	405021	783
respiratory	Septal Deviations/Turbinate Hypertrophy	4939	390045	470
sense organs	Disorders of refraction and accommodation; blindness and low vision	2431	406530	367
circulatory system	Elevated blood pressure reading without diagnosis of hypertension	1487	330366	402
respiratory	Acute upper respiratory infections of multiple or unspecified sites	2335	406447	465
digestive	Other symptoms involving abdomen and pelvis	3195	385157	579
genitourinary	Noninflammatory disorders of ovary, fallopian tube, and broad ligament	730	399629	619.1
mental disorders	Bipolar	1064	365476	296.1
sense organs	Primary angle-closure glaucoma	705	397761	365.2
sense organs	Ptosis of eyelid	1834	399306	374.3
circulatory system	Endocarditis	686	405779	420.3
circulatory system	Intracranial hemorrhage	1796	399017	430
respiratory	Abnormal findings examination of lungs	2500	406461	514
digestive	Diseases and other conditions of the tongue	1236	403323	529
genitourinary	Renal failure NOS	1412	397602	585.2
injuries & poisonings	Fracture of patella	768	387765	800.4
neoplasms	Cancer of esophagus	720	393372	150
neoplasms	Leukemia	1661	404466	204
mental disorders	Other specified nonpsychotic and/or transient mental disorders	641	402383	291
neurological	Nerve root and plexus disorders	1139	394067	353
sense organs	Tinnitus	515	404562	389.4
circulatory system	Cardiac arrest	927	380919	427.42
circulatory system	Ill-defined descriptions and complications of heart disease	796	402834	429
circulatory system	Subarachnoid hemorrhage	812	399017	430.1
digestive	Disturbances in tooth eruption	2364	398136	520.2
digestive	Abnormal findings on exam of gastrointestinal tract/ abdominal area	1650	334783	564.8
genitourinary	Hypertrophy of breast (Gynecomastia)	854	401746	612.2
genitourinary	Irregular menstrual bleeding	3817	377857	626.14
genitourinary	Ovarian cyst	4777	377857	628
dermatologic	Chronic ulcer of skin	1988	406973	707
musculoskeletal	Displacement of intervertebral disc	513	391917	722.1
musculoskeletal	Hallux rigidus	1561	394914	735.23
symptoms	Sciatica	2383	405481	764
injuries & poisonings	Intracranial hemorrhage (injury)	508	405554	818
injuries & poisonings	Poisoning by anticonvulsants and anti-Parkinsonism drugs	509	381797	966
circulatory system	Aortic aneurysm	1374	400595	442.1
respiratory	Respiratory insufficiency	1749	397411	509.2
injuries & poisonings	Poisoning/allergy of sulfonamides	874	381797	961.1
injuries & poisonings	Crushing or internal injury to organs	1007	407954	1008
neoplasms	Hemangioma and lymphangioma, any site	1603	407358	228
endocrine/metabolic	Acid-base balance disorder	1161	401506	276.4
digestive	Disorders of tooth development	2449	398136	520
digestive	Esophageal bleeding (varices/hemorrhage)	1672	369275	530.2
digestive	Ulcerative colitis (chronic)	539	334783	555.21
pregnancy complications	Obstetrical/birth trauma	5335	401037	665
dermatologic	Other dyschromia	783	402672	694.2
musculoskeletal	Osteoarthrosis, generalized	599	380522	740.2
injuries & poisonings	Fracture of humerus	1692	387765	803.1
endocrine/metabolic	Disorders of the pituitary gland and its hypothalamic control	693	405386	253
circulatory system	Cerebral ischemia	2920	399017	433.3
circulatory system	Hypotension NOS	3518	387905	458.9
digestive	Diseases of lips	684	403323	528.5
genitourinary	Urethral stricture (not specified as infectious)	3331	394699	597.1
congenital anomalies	Genitourinary congenital anomalies	1596	406730	751
symptoms	Cervicalgia	1796	407165	761
neoplasms	Pancreatic cancer	589	393372	157
neoplasms	Nevus, non-neoplastic	597	400618	217.1
respiratory	Pneumococcal pneumonia	5951	398538	480.11
digestive	Acute gastritis	1184	378124	535.1
pregnancy complications	Late pregnancy and failed induction	1256	407705	645
infectious diseases	Viral infection	2806	403316	79
infectious diseases	Candidiasis	2134	406301	112
neoplasms	Secondary malignancy of respiratory organs	2211	370604	198.2
respiratory	Pneumonia	10059	398538	480
genitourinary	Cervicitis and endocervicitis	1323	399757	614.51
pregnancy complications	Other complications of pregnancy NEC	2235	406726	646
musculoskeletal	Spinal stenosis	3733	391917	720
mental disorders	Swelling, mass, or lump in head and neck [Space-occupying lesion, intracranial NOS]	907	405975	293.1
sense organs	Other disorders of eyelids	5726	399306	374
digestive	Chronic pancreatitis	514	406271	577.2
genitourinary	Urinary tract infection	12491	379936	591
genitourinary	Breast conditions, congenital or relating to hormones	942	401746	612
musculoskeletal	Aseptic necrosis of bone	542	391041	733.4
mental disorders	Phobia	503	365476	300.13
respiratory	Empyema and pneumothorax	1174	397411	506
digestive	Hemorrhage from gastrointestinal ulcer	617	401525	531.1
dermatologic	Disturbance of skin sensation	2900	403407	687.4
digestive	Blood in stool	2639	385157	578.2
genitourinary	Stricture/obstruction of ureter	913	397602	586.4
genitourinary	Abnormal findings on examination of urine	3547	405414	598
genitourinary	Noninflammatory female genital disorders	9332	399629	619
pregnancy complications	Miscarriage; stillbirth	5463	400946	634
neurological	Abnormal movement	2744	406217	350
circulatory system	Abnormal function study of cardiovascular system	524	402834	429.2
respiratory	Epistaxis or throat hemorrhage	2456	390045	477
genitourinary	Other disorders of male genital organs	2833	389094	608
pregnancy complications	Normal delivery	1928	407033	650
neoplasms	Cancer, suspected or other	16725	370604	195
sense organs	Retinal vascular changes and abnomalities	849	396859	362.4
genitourinary	Other symptoms/disorders or the urinary system	24031	384930	599
neoplasms	Chemotherapy	21798	370604	197
injuries & poisonings	Effects radiation NOS	3130	403295	990
genitourinary	Hydronephrosis	1951	401005	595
genitourinary	Menopausal and postmenopausal disorders	10699	377857	627
endocrine/metabolic	Disorders of calcium/phosphorus metabolism	1204	406834	275.5
mental disorders	Aphasia/speech disturbance	1514	402383	292.1
sense organs	Subjective visual disturbances	615	405654	368.9
digestive	Other disorders of intestine	4200	387338	569
digestive	Hematemesis	1961	385157	578.1
congenital anomalies	Congenital anomalies of urinary system	855	406730	751.2
digestive	Heartburn	2100	369275	530.9
digestive	Hemorrhage of gastrointestinal tract	5229	385157	578.9
infectious diseases	Infection/inflammation of internal prosthetic device; implant; and graft	2485	402343	81
musculoskeletal	Acquired spondylolisthesis	1521	394914	738.4
dermatologic	Cellulitis and abscess of face/neck	524	397635	681.2
neoplasms	Cancer of other female genital organs	2463	389695	184
genitourinary	Cyst or abscess of Bartholin's gland	758	399757	614.53
neoplasms	Cancer of mouth	643	406821	145
neurological	Other cerebral degenerations	1112	395209	331
digestive	Symptoms involving digestive system	15977	334783	561
circulatory system	Right bundle branch block	1498	380919	426.31
symptoms	Abdominal pain	41316	367645	785
congenital anomalies	Congenital anomalies of genital organs	732	406730	751.1
injuries & poisonings	Torus fracture	1674	385157	823
infectious diseases	Bacterial infection NOS	12187	393897	41
respiratory	Pleurisy; pleural effusion	6448	397411	507

## Sheet: S9
Supplementary Table 9: Phenome-wide MR results for plasma MAX.
outcome	exposure	method	nsnp	b	se_mr	pval_mr	lo_ci	up_ci	or	or_lci95	or_uci95
Intestinal infection	MAX	Inverse variance weighted	2	-0.00904322	0.0858328	0.916091	-0.177275	0.159189	0.990998	0.837549	1.17256
Bacterial enteritis	MAX	Inverse variance weighted	2	0.178663	0.150299	0.234552	-0.115924	0.47325	1.19562	0.890543	1.6052
Intestinal infection due to C. difficile	MAX	Inverse variance weighted	2	0.147322	0.310516	0.635183	-0.461288	0.755933	1.15873	0.630471	2.1296
Viral Enteritis	MAX	Inverse variance weighted	2	-0.116898	0.268893	0.663753	-0.643929	0.410133	0.889676	0.525225	1.50702
Septicemia	MAX	Inverse variance weighted	2	-0.087139	0.123588	0.480762	-0.329371	0.155093	0.91655	0.719376	1.16777
Gram negative septicemia	MAX	Inverse variance weighted	2	-0.281528	0.273889	0.304	-0.81835	0.255293	0.75463	0.441159	1.29084
Bacterial infection NOS	MAX	Inverse variance weighted	2	-0.00703392	0.0699786	0.919935	-0.144192	0.130124	0.992991	0.865722	1.13897
Staphylococcus infections	MAX	Inverse variance weighted	2	0.100553	0.202948	0.620275	-0.297225	0.498331	1.10578	0.742877	1.64597
Streptococcus infection	MAX	Inverse variance weighted	2	0.367506	0.193396	0.0573966	-0.0115499	0.746562	1.44413	0.988517	2.10973
E. coli	MAX	Inverse variance weighted	2	0.0121567	0.150477	0.935611	-0.282779	0.307092	1.01223	0.753686	1.35947
Viral hepatitis	MAX	Inverse variance weighted	2	-0.494714	0.377589	0.190131	-1.23479	0.24536	0.609745	0.290896	1.27808
Viral warts & HPV	MAX	Inverse variance weighted	2	-0.352127	0.247175	0.154271	-0.836591	0.132336	0.703191	0.433185	1.14149
Viral infection	MAX	Inverse variance weighted	2	-0.131233	0.150299	0.382584	-0.42582	0.163354	0.877013	0.653234	1.17745
Postoperative infection	MAX	Inverse variance weighted	2	0.0455936	0.118245	0.699802	-0.186166	0.277353	1.04665	0.830136	1.31963
Infection/inflammation of internal prosthetic device; implant; and graft	MAX	Inverse variance weighted	2	0.0319535	0.322529	0.921081	-0.600203	0.66411	1.03247	0.5487	1.94276
Burns	MAX	Inverse variance weighted	2	0.285738	0.327307	0.382665	-0.355784	0.92726	1.33074	0.700624	2.52757
Foreign body injury	MAX	Inverse variance weighted	2	-0.246883	0.230605	0.284356	-0.698869	0.205104	0.781232	0.497147	1.22765
Symptoms concerning nutrition, metabolism, and development	MAX	Inverse variance weighted	2	0.073288	0.107383	0.494927	-0.137182	0.283758	1.07604	0.871812	1.32811
Other symptoms	MAX	Inverse variance weighted	2	-0.120031	0.225449	0.594444	-0.561911	0.32185	0.886893	0.570118	1.37968
Crushing or internal injury to organs	MAX	Inverse variance weighted	2	-0.147563	0.247175	0.55051	-0.632026	0.336901	0.862808	0.531514	1.4006
Injury, NOS	MAX	Inverse variance weighted	2	0.016707	0.0860117	0.845987	-0.151876	0.18529	1.01685	0.859095	1.20357
Other tests	MAX	Inverse variance weighted	2	-0.0302762	0.102213	0.767072	-0.230614	0.170061	0.970178	0.794046	1.18538
Complications of surgical and medical procedures	MAX	Inverse variance weighted	2	-0.0196626	0.0806679	0.807427	-0.177772	0.138447	0.980529	0.837133	1.14849
Effects of other external causes	MAX	Inverse variance weighted	2	-0.11547	0.123408	0.349441	-0.357349	0.12641	0.890948	0.699528	1.13475
Other ill-defined and unknown causes of morbidity and mortality	MAX	Inverse variance weighted	2	0.0732567	0.0954916	0.44299	-0.113907	0.26042	1.07601	0.892341	1.29748
Candidiasis	MAX	Inverse variance weighted	2	0.123334	0.171848	0.472948	-0.213489	0.460156	1.13126	0.807761	1.58432
Cancer of mouth	MAX	Inverse variance weighted	2	-0.230462	0.391199	0.555782	-0.997212	0.536287	0.794166	0.368906	1.70965
Cancer of larynx, pharynx, nasal cavities	MAX	Inverse variance weighted	2	-0.200245	0.636362	0.753011	-1.44751	1.04702	0.81853	0.235154	2.84916
Cancer of esophagus	MAX	Inverse variance weighted	2	-0.64606	0.295611	0.0288519	-1.22546	-0.0666616	0.524107	0.293623	0.935512
Cancer of stomach	MAX	Inverse variance weighted	2	0.224717	0.339039	0.507455	-0.439799	0.889233	1.25197	0.644166	2.43326
Colorectal cancer	MAX	Inverse variance weighted	2	0.0672179	0.118245	0.569719	-0.164541	0.298977	1.06953	0.848283	1.34848
Colon cancer	MAX	Inverse variance weighted	2	0.0899682	0.144958	0.534829	-0.194149	0.374085	1.09414	0.823536	1.45366
Malignant neoplasm of rectum, rectosigmoid junction, and anus	MAX	Inverse variance weighted	2	-0.124207	0.177007	0.482861	-0.47114	0.222726	0.883197	0.62429	1.24948
Pancreatic cancer	MAX	Inverse variance weighted	2	0.791314	0.327307	0.0156211	0.149792	1.43284	2.20629	1.16159	4.19056
Neoplasm of unspecified nature of digestive system	MAX	Inverse variance weighted	2	-0.0752927	0.241832	0.75554	-0.549284	0.398699	0.927472	0.577363	1.48988
Malignant neoplasm of other and ill-defined sites within the digestive organs and peritoneum	MAX	Inverse variance weighted	2	0.0396381	0.107383	0.712031	-0.170832	0.250108	1.04043	0.842963	1.28416
Cancer within the respiratory system	MAX	Inverse variance weighted	2	0.0920914	0.155454	0.553581	-0.212598	0.396781	1.09646	0.808481	1.48703
Cancer of bronchus; lung	MAX	Inverse variance weighted	2	0.113664	0.171848	0.508343	-0.223159	0.450486	1.12038	0.799988	1.56907
Skin cancer	MAX	Inverse variance weighted	2	-0.0394447	0.0795956	0.620203	-0.195452	0.116563	0.961323	0.822463	1.12363
Melanomas of skin, dx or hx	MAX	Inverse variance weighted	2	0.195637	0.200627	0.329495	-0.197591	0.588866	1.21609	0.820705	1.80194
Melanomas of skin	MAX	Inverse variance weighted	2	0.195637	0.200627	0.329495	-0.197591	0.588866	1.21609	0.820705	1.80194
Other non-epithelial cancer of skin	MAX	Inverse variance weighted	2	-0.078583	0.136327	0.564324	-0.345783	0.188617	0.924425	0.707666	1.20758
Carcinoma in situ of skin	MAX	Inverse variance weighted	2	-0.543194	0.321836	0.0914498	-1.17399	0.0876041	0.58089	0.30913	1.09156
Breast cancer	MAX	Inverse variance weighted	2	-0.0543771	0.0749589	0.468192	-0.201297	0.0925425	0.947075	0.81767	1.09696
Breast cancer [female]	MAX	Inverse variance weighted	2	-0.0533797	0.0751497	0.477511	-0.200673	0.0939138	0.94802	0.81818	1.09846
Malignant neoplasm of female breast	MAX	Inverse variance weighted	2	-0.0696069	0.0753236	0.355431	-0.217241	0.0780273	0.93276	0.804736	1.08115
Acquired absence of breast	MAX	Inverse variance weighted	2	0.021134	0.233409	0.927854	-0.436347	0.478615	1.02136	0.646393	1.61384
Cervical cancer and dysplasia	MAX	Inverse variance weighted	2	0.0780683	0.177216	0.659556	-0.269275	0.425411	1.0812	0.763933	1.53022
Cervical cancer	MAX	Inverse variance weighted	2	0.495557	0.193396	0.0103952	0.116501	0.874613	1.64141	1.12356	2.39795
Cervical intraepithelial neoplasia [CIN] [Cervical dysplasia]	MAX	Inverse variance weighted	2	-0.221827	0.219478	0.312158	-0.652004	0.20835	0.801054	0.521001	1.23164
Malignant neoplasm of uterus	MAX	Inverse variance weighted	2	0.101507	0.220286	0.644945	-0.330253	0.533267	1.10684	0.718742	1.70449
Cancer of other female genital organs	MAX	Inverse variance weighted	2	0.197823	0.160983	0.219129	-0.117703	0.51335	1.21875	0.88896	1.67088
Malignant neoplasm of ovary and other uterine adnexa	MAX	Inverse variance weighted	2	0.235989	0.171848	0.169678	-0.100834	0.572811	1.26616	0.904083	1.77324
Malignant neoplasm of ovary	MAX	Inverse variance weighted	2	0.245503	0.171848	0.153117	-0.0913189	0.582326	1.27826	0.912727	1.7902
Malignant neoplasm of testis	MAX	Inverse variance weighted	2	-0.27702	0.128749	0.031427	-0.529368	-0.0246715	0.758039	0.588977	0.97563
Cancer of urinary organs (incl. kidney and bladder)	MAX	Inverse variance weighted	2	-0.0182498	0.123588	0.882606	-0.260482	0.223982	0.981916	0.77068	1.25105
Cancer of kidney and renal pelvis	MAX	Inverse variance weighted	2	0.0519808	0.246816	0.833195	-0.431778	0.535739	1.05336	0.649354	1.70871
Malignant neoplasm of kidney, except pelvis	MAX	Inverse variance weighted	2	0.0823597	0.252157	0.743955	-0.411868	0.576588	1.08585	0.662412	1.77995
Cancer of bladder	MAX	Inverse variance weighted	2	-0.0949487	0.161163	0.555763	-0.410828	0.220931	0.90942	0.663101	1.24724
Malignant neoplasm of bladder	MAX	Inverse variance weighted	2	-0.118563	0.172023	0.490682	-0.455729	0.218603	0.888196	0.633986	1.24434
Manlignant and unknown neoplasms of brain and nervous system	MAX	Inverse variance weighted	2	0.0237357	0.370302	0.948892	-0.702057	0.749528	1.02402	0.495565	2.116
Cancer of brain and nervous system	MAX	Inverse variance weighted	2	0.198604	0.378736	0.600011	-0.543719	0.940926	1.2197	0.580585	2.56235
Cancer, suspected or other	MAX	Inverse variance weighted	2	0.0248431	0.0642789	0.699134	-0.101143	0.15083	1.02515	0.903803	1.1628
Malignant neoplasm, other	MAX	Inverse variance weighted	2	0.0322804	0.0644653	0.616553	-0.0940714	0.158632	1.03281	0.910218	1.17191
Chemotherapy	MAX	Inverse variance weighted	2	0.090223	0.0575352	0.11685	-0.022546	0.202992	1.09442	0.977706	1.22506
Secondary malignant neoplasm	MAX	Inverse variance weighted	2	0.1243	0.0806679	0.123345	-0.0338091	0.282409	1.13236	0.966756	1.32632
Secondary malignancy of lymph nodes	MAX	Inverse variance weighted	2	-0.0488494	0.107557	0.649706	-0.259662	0.161963	0.952325	0.771313	1.17582
Secondary malignancy of respiratory organs	MAX	Inverse variance weighted	2	-0.0105376	0.171666	0.951053	-0.347002	0.325927	0.989518	0.706804	1.38531
Secondary malignant neoplasm of digestive systems	MAX	Inverse variance weighted	2	0.132054	0.350767	0.706566	-0.555449	0.819556	1.14117	0.573815	2.26949
Secondary malignant neoplasm of liver	MAX	Inverse variance weighted	2	-0.00242723	0.155641	0.987557	-0.307484	0.30263	0.997576	0.735295	1.35341
Secondary malignancy of brain/spine	MAX	Inverse variance weighted	2	0.172923	0.278863	0.535191	-0.373648	0.719495	1.18877	0.688219	2.05339
Secondary malignancy of bone	MAX	Inverse variance weighted	2	0.315423	0.171848	0.0664355	-0.0213996	0.652245	1.37084	0.978828	1.91985
Neoplasm of uncertain behavior	MAX	Inverse variance weighted	2	0.130225	0.232951	0.576145	-0.326358	0.586809	1.13909	0.721546	1.79824
Myeloproliferative disease	MAX	Inverse variance weighted	2	0.342815	0.266928	0.199038	-0.180364	0.865993	1.40891	0.834967	2.37737
Cancer of other lymphoid, histiocytic tissue	MAX	Inverse variance weighted	2	0.0866392	0.410905	0.833004	-0.718734	0.892013	1.0905	0.487369	2.44004
Non-Hodgkins lymphoma	MAX	Inverse variance weighted	2	0.120996	0.424056	0.775391	-0.710153	0.952146	1.12862	0.491569	2.59126
Large cell lymphoma	MAX	Inverse variance weighted	2	-0.0149658	0.33227	0.964075	-0.666215	0.636283	0.985146	0.513649	1.88945
Leukemia	MAX	Inverse variance weighted	2	0.0914764	0.334044	0.784203	-0.56325	0.746202	1.09579	0.569356	2.10898
Lymphoid leukemia	MAX	Inverse variance weighted	2	0.15594	0.43622	0.720733	-0.699052	1.01093	1.16876	0.497056	2.74816
Lymphoid leukemia, chronic	MAX	Inverse variance weighted	2	0.463859	0.354014	0.190099	-0.230007	1.15773	1.5902	0.794528	3.18269
Multiple myeloma	MAX	Inverse variance weighted	2	-0.1191	0.339039	0.725374	-0.783616	0.545417	0.887719	0.456752	1.72533
Benign neoplasm of colon	MAX	Inverse variance weighted	2	0.019143	0.0591223	0.7461	-0.0967367	0.135023	1.01933	0.907795	1.14456
Benign neoplasm of lip, oral cavity, and pharynx	MAX	Inverse variance weighted	2	-0.00029257	0.252157	0.999074	-0.49452	0.493935	0.999707	0.609863	1.63875
Benign neoplasm of other parts of digestive system	MAX	Inverse variance weighted	2	0.000812344	0.112537	0.994241	-0.21976	0.221385	1.00081	0.802712	1.2478
Lipoma	MAX	Inverse variance weighted	2	0.112066	0.101856	0.271228	-0.0875714	0.311703	1.11859	0.916153	1.36575
Lipoma of skin and subcutaneous tissue	MAX	Inverse variance weighted	2	0.232943	0.273794	0.394884	-0.303694	0.769579	1.26231	0.738087	2.15886
Other benign neoplasm of connective and other soft tissue	MAX	Inverse variance weighted	2	0.190775	0.236313	0.419496	-0.272399	0.65395	1.21019	0.76155	1.92312
Benign neoplasm of skin	MAX	Inverse variance weighted	2	0.0561311	0.091355	0.538932	-0.122925	0.235187	1.05774	0.88433	1.26515
Vascular hamartomas and non-neoplastic nevi	MAX	Inverse variance weighted	2	0.65045	0.310516	0.0361939	0.0418395	1.25906	1.9164	1.04273	3.52211
Nevus, non-neoplastic	MAX	Inverse variance weighted	2	0.555139	0.410942	0.176729	-0.250306	1.36058	1.74218	0.778562	3.89847
Benign neoplasm of uterus	MAX	Inverse variance weighted	2	-0.0208996	0.0804914	0.795133	-0.178663	0.136864	0.979317	0.836388	1.14667
Uterine leiomyoma	MAX	Inverse variance weighted	2	-0.0369338	0.0804914	0.646339	-0.194697	0.120829	0.96374	0.823084	1.12843
Benign neoplasm of ovary	MAX	Inverse variance weighted	2	0.0464593	0.21182	0.82639	-0.368707	0.461626	1.04756	0.691628	1.58665
Benign neoplasm of brain and other parts of nervous system	MAX	Inverse variance weighted	2	-0.236038	0.273889	0.388795	-0.77286	0.300783	0.78975	0.461691	1.35092
Benign neoplasm of brain, cranial nerves, meninges	MAX	Inverse variance weighted	2	-0.274418	0.283816	0.3336	-0.830697	0.281861	0.760014	0.435745	1.32559
Benign neoplasm of other endocrine glands and related structures	MAX	Inverse variance weighted	2	-0.0669425	0.268893	0.803395	-0.593973	0.460088	0.935249	0.552129	1.58421
Hemangioma and lymphangioma, any site	MAX	Inverse variance weighted	2	-0.151864	0.557734	0.785401	-1.24502	0.941295	0.859105	0.287934	2.5633
Benign neoplasm of unspecified sites	MAX	Inverse variance weighted	2	0.461818	0.161163	0.00416308	0.145938	0.777698	1.58696	1.15712	2.17646
Simple and unspecified goiter	MAX	Inverse variance weighted	2	-0.113596	0.611724	0.852681	-1.31257	1.08538	0.892618	0.269126	2.96057
Nontoxic nodular goiter	MAX	Inverse variance weighted	2	0.0897903	0.236133	0.703757	-0.37303	0.55261	1.09394	0.688645	1.73778
Nontoxic multinodular goiter	MAX	Inverse variance weighted	2	-0.187519	0.529074	0.723017	-1.2245	0.849466	0.829013	0.293903	2.3384
Thyrotoxicosis with or without goiter	MAX	Inverse variance weighted	2	-0.135475	0.196121	0.489708	-0.519872	0.248922	0.873301	0.594597	1.28264
Hypothyroidism	MAX	Inverse variance weighted	2	0.0610977	0.125326	0.625897	-0.184541	0.306736	1.063	0.831486	1.35898
Secondary hypothyroidism	MAX	Inverse variance weighted	2	-0.283033	0.646599	0.661585	-1.55037	0.984301	0.753495	0.21217	2.67594
Hypothyroidism NOS	MAX	Inverse variance weighted	2	0.0737012	0.0985242	0.454429	-0.119406	0.266809	1.07649	0.887447	1.30579
Diabetes mellitus	MAX	Inverse variance weighted	2	0.00318235	0.0591223	0.957073	-0.112697	0.119062	1.00319	0.893421	1.12644
Type 1 diabetes	MAX	Inverse variance weighted	2	0.0670106	0.155641	0.666799	-0.238046	0.372067	1.06931	0.788166	1.45073
Type 2 diabetes	MAX	Inverse variance weighted	2	-0.0164679	0.0642789	0.7978	-0.142454	0.109519	0.983667	0.867227	1.11574
Type 2 diabetes with ophthalmic manifestations	MAX	Inverse variance weighted	2	0.0600808	0.265864	0.821215	-0.461013	0.581175	1.06192	0.630644	1.78814
Type 2 diabetes with neurological manifestations	MAX	Inverse variance weighted	2	-0.454312	0.555304	0.413282	-1.54271	0.634085	0.634885	0.213801	1.8853
Abnormal glucose	MAX	Inverse variance weighted	2	-0.319966	0.326645	0.327307	-0.96019	0.320258	0.726174	0.38282	1.37748
Diabetic retinopathy	MAX	Inverse variance weighted	2	0.10745	0.311125	0.729824	-0.502355	0.717255	1.11344	0.605104	2.0488
Other disorders of pancreatic internal secretion	MAX	Inverse variance weighted	2	-0.179335	0.257115	0.485498	-0.683281	0.324611	0.835826	0.504957	1.38349
Hypoglycemia	MAX	Inverse variance weighted	2	-0.196653	0.257115	0.444366	-0.700599	0.307294	0.821476	0.496288	1.35974
Disorders of parathyroid gland	MAX	Inverse variance weighted	2	-0.258363	0.268893	0.336633	-0.785394	0.268667	0.772315	0.45594	1.30822
Hyperparathyroidism	MAX	Inverse variance weighted	2	-0.254817	0.283816	0.369279	-0.811096	0.301462	0.775058	0.444371	1.35183
Disorders of the pituitary gland and its hypothalamic control	MAX	Inverse variance weighted	2	0.488806	0.300599	0.103927	-0.100368	1.07798	1.63037	0.904504	2.93874
Disorders of adrenal glands	MAX	Inverse variance weighted	2	0.469887	0.310516	0.130217	-0.138723	1.0785	1.59981	0.870469	2.94026
Protein-calorie malnutrition	MAX	Inverse variance weighted	2	0.586491	0.241656	0.0152255	0.112846	1.06014	1.79767	1.11946	2.88677
Anorexia	MAX	Inverse variance weighted	2	0.635852	0.273889	0.020256	0.0990304	1.17267	1.88863	1.1041	3.23062
Vitamin deficiency	MAX	Inverse variance weighted	2	-0.180567	0.230605	0.43362	-0.632553	0.27142	0.834797	0.531234	1.31183
Vitamin B-complex deficiencies	MAX	Inverse variance weighted	2	0.117206	0.290605	0.686713	-0.452379	0.686792	1.12435	0.636113	1.98733
Disorders of lipoid metabolism	MAX	Inverse variance weighted	2	0.0179332	0.079303	0.821096	-0.137501	0.173367	1.01809	0.871534	1.1893
Hyperlipidemia	MAX	Inverse variance weighted	2	0.0139862	0.0752823	0.852615	-0.133567	0.161539	1.01408	0.874969	1.17532
Hypercholesterolemia	MAX	Inverse variance weighted	2	0.0337566	0.0854633	0.692855	-0.133751	0.201265	1.03433	0.874807	1.22295
Gout and other crystal arthropathies	MAX	Inverse variance weighted	2	-0.0508293	0.128931	0.693405	-0.303533	0.201874	0.950441	0.738205	1.22369
Gout	MAX	Inverse variance weighted	2	-0.0505741	0.13979	0.717513	-0.324563	0.223415	0.950683	0.722843	1.25034
Crystal arthropathies	MAX	Inverse variance weighted	2	0.0389174	0.317328	0.902391	-0.583045	0.66088	1.03968	0.558196	1.9365
Chondrocalcinosis	MAX	Inverse variance weighted	2	0.253909	0.334015	0.447151	-0.400759	0.908578	1.28905	0.669811	2.48079
Disorders of mineral metabolism	MAX	Inverse variance weighted	2	-0.0614338	0.260088	0.813275	-0.571207	0.448339	0.940415	0.564843	1.56571
Disorders of iron metabolism	MAX	Inverse variance weighted	2	-0.0469903	0.305567	0.877783	-0.645902	0.551921	0.954097	0.52419	1.73659
Disorders of calcium/phosphorus metabolism	MAX	Inverse variance weighted	2	-0.170321	0.303762	0.574999	-0.765695	0.425053	0.843394	0.465011	1.52967
Disorders of fluid, electrolyte, and acid-base balance	MAX	Inverse variance weighted	2	-0.0802006	0.091355	0.379998	-0.259256	0.0988552	0.922931	0.771625	1.10391
Electrolyte imbalance	MAX	Inverse variance weighted	2	-0.0401473	0.177743	0.821301	-0.388524	0.308229	0.960648	0.678057	1.36101
Hyposmolality and/or hyponatremia	MAX	Inverse variance weighted	2	0.237426	0.19107	0.214011	-0.137072	0.611924	1.26798	0.871908	1.84398
Hyperpotassemia	MAX	Inverse variance weighted	2	-0.412582	0.252157	0.101796	-0.906809	0.0816463	0.661939	0.403811	1.08507
Hypopotassemia	MAX	Inverse variance weighted	2	-0.188739	0.363117	0.603221	-0.900447	0.52297	0.828003	0.406388	1.68703
Acid-base balance disorder	MAX	Inverse variance weighted	2	-0.0995206	0.230971	0.666556	-0.552224	0.353183	0.905271	0.575668	1.42359
Acidosis	MAX	Inverse variance weighted	2	-0.214465	0.241832	0.375168	-0.688456	0.259526	0.806973	0.502351	1.29632
Hypovolemia	MAX	Inverse variance weighted	2	-0.128953	0.176562	0.465171	-0.475014	0.217108	0.879015	0.621876	1.24248
Other disorders of metabolism	MAX	Inverse variance weighted	2	-0.32317	0.209423	0.122796	-0.733639	0.0872997	0.723851	0.480159	1.09122
Overweight, obesity and other hyperalimentation	MAX	Inverse variance weighted	2	0.0611577	0.0820461	0.456026	-0.0996527	0.221968	1.06307	0.905152	1.24853
Obesity	MAX	Inverse variance weighted	2	0.0582264	0.088145	0.508885	-0.114538	0.230991	1.05995	0.891778	1.25985
Iron deficiency anemias	MAX	Inverse variance weighted	2	0.00891448	0.0911739	0.922111	-0.169786	0.187615	1.00895	0.843845	1.20637
Iron deficiency anemias, unspecified or not due to blood loss	MAX	Inverse variance weighted	2	0.0178366	0.091355	0.845201	-0.161219	0.196892	1.018	0.851106	1.21761
Other deficiency anemia	MAX	Inverse variance weighted	2	-0.166252	0.236133	0.481394	-0.629072	0.296568	0.846833	0.533086	1.34523
Megaloblastic anemia	MAX	Inverse variance weighted	2	-0.150879	0.241656	0.532394	-0.624525	0.322766	0.859952	0.535516	1.38094
Pernicious anemia	MAX	Inverse variance weighted	2	-0.0975611	0.290605	0.737084	-0.667146	0.472024	0.907047	0.513171	1.60324
Other anemias	MAX	Inverse variance weighted	2	0.0953816	0.0806173	0.236754	-0.0626284	0.253392	1.10008	0.939292	1.28839
Anemia of chronic disease	MAX	Inverse variance weighted	2	0.0639192	0.300599	0.831608	-0.525255	0.653093	1.06601	0.591405	1.92147
Coagulation defects	MAX	Inverse variance weighted	2	0.0819851	0.257115	0.749829	-0.421961	0.585931	1.08544	0.65576	1.79666
Purpura and other hemorrhagic conditions	MAX	Inverse variance weighted	2	0.248839	0.187874	0.185338	-0.119395	0.617073	1.28254	0.887458	1.85349
Thrombocytopenia	MAX	Inverse variance weighted	2	0.173991	0.198738	0.381315	-0.215536	0.563518	1.19004	0.806109	1.75684
Diseases of white blood cells	MAX	Inverse variance weighted	2	-0.122413	0.128931	0.342393	-0.375116	0.130291	0.884783	0.687209	1.13916
Decreased white blood cell count	MAX	Inverse variance weighted	2	-0.160582	0.139615	0.250073	-0.434228	0.113065	0.851648	0.647765	1.1197
Neutropenia	MAX	Inverse variance weighted	2	-0.160582	0.139615	0.250073	-0.434228	0.113065	0.851648	0.647765	1.1197
Other diseases of blood and blood-forming organs	MAX	Inverse variance weighted	2	0.00381751	0.123588	0.975358	-0.238414	0.246049	1.00382	0.787876	1.27896
Lymphadenitis	MAX	Inverse variance weighted	2	-0.0169167	0.155641	0.913448	-0.321973	0.28814	0.983226	0.724717	1.33394
Diseases of spleen	MAX	Inverse variance weighted	2	0.689416	0.349039	0.0482471	0.00530026	1.37353	1.99255	1.00531	3.94927
Delirium dementia and amnestic and other cognitive disorders	MAX	Inverse variance weighted	2	0.0148215	0.177367	0.933403	-0.332817	0.362461	1.01493	0.716901	1.43686
Dementias	MAX	Inverse variance weighted	2	-0.0327738	0.257115	0.89857	-0.53672	0.471172	0.967757	0.584663	1.60187
Delirium due to conditions classified elsewhere	MAX	Inverse variance weighted	2	0.170279	0.310516	0.583435	-0.438332	0.778889	1.18564	0.645112	2.17905
Other specified nonpsychotic and/or transient mental disorders	MAX	Inverse variance weighted	2	0.0705679	0.310516	0.820221	-0.538043	0.679178	1.07312	0.58389	1.97226
Neurological disorders	MAX	Inverse variance weighted	2	-0.131391	0.167346	0.43237	-0.459389	0.196608	0.876875	0.63167	1.21727
Aphasia/speech disturbance	MAX	Inverse variance weighted	2	0.199026	0.204081	0.329446	-0.200973	0.599024	1.22021	0.817935	1.82034
Memory loss	MAX	Inverse variance weighted	2	-0.288515	0.861133	0.737594	-1.97634	1.39931	0.749375	0.138576	4.05239
Altered mental status	MAX	Inverse variance weighted	2	-0.251529	0.171666	0.142859	-0.587993	0.0849358	0.777611	0.555441	1.08865
Symptoms involving head and neck	MAX	Inverse variance weighted	2	0.247675	0.268179	0.355723	-0.277955	0.773306	1.28104	0.757331	2.16692
Swelling, mass, or lump in head and neck [Space-occupying lesion, intracranial NOS]	MAX	Inverse variance weighted	2	0.224697	0.26205	0.391191	-0.288921	0.738316	1.25194	0.749072	2.09241
Schizophrenia and other psychotic disorders	MAX	Inverse variance weighted	2	-0.576073	0.273889	0.0354385	-1.11289	-0.0392514	0.562101	0.328606	0.961509
Schizophrenia	MAX	Inverse variance weighted	2	-0.672218	0.33227	0.0430621	-1.32347	-0.0209686	0.510575	0.266211	0.97925
Mood disorders	MAX	Inverse variance weighted	2	-0.0446387	0.0749589	0.551504	-0.191558	0.102281	0.956343	0.825672	1.10769
Bipolar	MAX	Inverse variance weighted	2	0.498288	0.241832	0.0393537	0.0242967	0.972279	1.6459	1.02459	2.64396
Depression	MAX	Inverse variance weighted	2	-0.0847999	0.0751497	0.259146	-0.232093	0.0624936	0.918696	0.792872	1.06449
Anxiety disorders	MAX	Inverse variance weighted	2	-0.0190508	0.0966979	0.843817	-0.208579	0.170477	0.98113	0.811737	1.18587
Anxiety disorder	MAX	Inverse variance weighted	2	0.0190613	0.101856	0.85155	-0.180576	0.218698	1.01924	0.834789	1.24446
Agorophobia, social phobia, and panic disorder	MAX	Inverse variance weighted	2	-0.0953466	0.300599	0.7511	-0.68452	0.493827	0.909058	0.504332	1.63858
Phobia	MAX	Inverse variance weighted	2	0.375036	0.354014	0.289425	-0.31883	1.0689	1.45504	0.726999	2.91218
Psychogenic and somatoform disorders	MAX	Inverse variance weighted	2	-0.344783	0.344047	0.316276	-1.01912	0.329549	0.708374	0.360914	1.39034
Other mental disorder	MAX	Inverse variance weighted	2	-0.0147569	0.0801354	0.853896	-0.171822	0.142308	0.985351	0.842129	1.15293
Alcohol-related disorders	MAX	Inverse variance weighted	2	-0.0522873	0.116507	0.653582	-0.280641	0.176066	0.949056	0.755299	1.19252
Alcoholism	MAX	Inverse variance weighted	2	-0.0136878	0.0956726	0.886236	-0.201206	0.173831	0.986405	0.817744	1.18985
Alcoholic liver damage	MAX	Inverse variance weighted	2	0.341367	0.278863	0.2209	-0.205205	0.887938	1.40687	0.814481	2.43011
Tobacco use disorder	MAX	Inverse variance weighted	2	-0.0637571	0.0591223	0.280858	-0.179637	0.0521225	0.938233	0.835574	1.0535
Sleep disorders	MAX	Inverse variance weighted	2	0.0376304	0.112725	0.738511	-0.18331	0.258571	1.03835	0.83251	1.29508
Sleep apnea	MAX	Inverse variance weighted	2	0.110345	0.118245	0.350722	-0.121415	0.342104	1.11666	0.885667	1.40791
Other cerebral degenerations	MAX	Inverse variance weighted	2	0.383868	0.236313	0.10429	-0.0793067	0.847042	1.46795	0.923757	2.33274
Parkinson's disease	MAX	Inverse variance weighted	2	0.0143314	0.236313	0.951641	-0.448843	0.477506	1.01443	0.638366	1.61205
Extrapyramidal disease and abnormal movement disorders	MAX	Inverse variance weighted	2	-0.269802	0.263877	0.306567	-0.787001	0.247397	0.763531	0.455208	1.28069
Degenerative disease of the spinal cord	MAX	Inverse variance weighted	2	0.250023	0.216159	0.24741	-0.173648	0.673694	1.28405	0.840592	1.96147
Multiple sclerosis	MAX	Inverse variance weighted	2	0.0536525	0.497769	0.914165	-0.921975	1.02928	1.05512	0.397733	2.79905
Pain	MAX	Inverse variance weighted	2	0.176583	0.566686	0.755339	-0.934121	1.28729	1.19313	0.392931	3.62295
Other headache syndromes	MAX	Inverse variance weighted	2	-0.00838708	0.265599	0.974809	-0.52896	0.512186	0.991648	0.589217	1.66894
Migraine	MAX	Inverse variance weighted	2	-0.0349602	0.150299	0.816069	-0.329547	0.259627	0.965644	0.719249	1.29645
Hemiplegia	MAX	Inverse variance weighted	2	0.368338	0.362587	0.309695	-0.342332	1.07901	1.44533	0.710112	2.94176
Other paralytic syndromes	MAX	Inverse variance weighted	2	0.224449	0.305567	0.462625	-0.374463	0.82336	1.25163	0.687659	2.27814
Epilepsy, recurrent seizures, convulsions	MAX	Inverse variance weighted	2	0.231074	0.112725	0.0403745	0.0101335	0.452014	1.25995	1.01019	1.57147
Epilepsy	MAX	Inverse variance weighted	2	0.640838	0.26205	0.014466	0.12722	1.15446	1.89807	1.13567	3.1723
Convulsions	MAX	Inverse variance weighted	2	0.300886	0.166506	0.0707525	-0.0254649	0.627238	1.35106	0.974857	1.87243
Other conditions of brain	MAX	Inverse variance weighted	2	0.132911	0.351187	0.705087	-0.555415	0.821238	1.14215	0.573834	2.27331
Abnormal movement	MAX	Inverse variance weighted	2	0.167342	0.150477	0.266106	-0.127593	0.462278	1.18216	0.880211	1.58769
Abnormal involuntary movements	MAX	Inverse variance weighted	2	-0.213532	0.340234	0.530263	-0.88039	0.453326	0.807726	0.414621	1.57354
Abnormality of gait	MAX	Inverse variance weighted	2	0.21943	0.225534	0.330585	-0.222617	0.661477	1.24537	0.800422	1.93765
Other peripheral nerve disorders	MAX	Inverse variance weighted	2	-0.0788582	0.0749589	0.292791	-0.225778	0.0680613	0.924171	0.797895	1.07043
Disorders of other cranial nerves	MAX	Inverse variance weighted	2	-0.0067908	0.214582	0.974754	-0.427371	0.41379	0.993232	0.652221	1.51254
Facial nerve disorders [CN7]	MAX	Inverse variance weighted	2	0.175945	0.268893	0.512898	-0.351085	0.702976	1.19237	0.703924	2.01975
Nerve root and plexus disorders	MAX	Inverse variance weighted	2	-0.192588	0.236313	0.41509	-0.655763	0.270586	0.824821	0.519046	1.31073
Inflammatory and toxic neuropathy	MAX	Inverse variance weighted	2	-0.187291	0.214765	0.383168	-0.608231	0.233649	0.829202	0.544313	1.2632
Retinal detachments and defects	MAX	Inverse variance weighted	2	0.355813	0.13979	0.0109173	0.0818241	0.629803	1.42734	1.08526	1.87724
Retinal detachment with retinal defect	MAX	Inverse variance weighted	2	0.535481	0.214765	0.012655	0.114541	0.956421	1.70827	1.12136	2.60237
Other retinal disorders	MAX	Inverse variance weighted	2	0.178828	0.128749	0.164843	-0.0735202	0.431177	1.19582	0.929117	1.53907
Degeneration of macula and posterior pole of retina	MAX	Inverse variance weighted	2	0.202879	0.171666	0.237274	-0.133585	0.539344	1.22492	0.874953	1.71488
Macular degeneration (senile) of retina NOS	MAX	Inverse variance weighted	2	0.201714	0.171666	0.23998	-0.134751	0.538178	1.2235	0.873933	1.71288
Retinal vascular changes and abnomalities	MAX	Inverse variance weighted	2	-0.11368	0.278513	0.68315	-0.659565	0.432205	0.892543	0.517076	1.54065
Corneal opacity and other disorders of cornea	MAX	Inverse variance weighted	2	0.102303	0.295611	0.729289	-0.477095	0.681701	1.10772	0.620583	1.97724
Glaucoma	MAX	Inverse variance weighted	2	0.0591623	0.118413	0.617337	-0.172927	0.291251	1.06095	0.841199	1.3381
Open-angle glaucoma	MAX	Inverse variance weighted	2	0.129594	0.246998	0.599809	-0.354523	0.61371	1.13837	0.701508	1.84727
Primary open angle glaucoma	MAX	Inverse variance weighted	2	0.123952	0.246998	0.615783	-0.360164	0.608068	1.13196	0.697562	1.83688
Primary angle-closure glaucoma	MAX	Inverse variance weighted	2	-0.351722	0.499845	0.481644	-1.33142	0.627975	0.703476	0.264102	1.87381
Cataract	MAX	Inverse variance weighted	2	0.117345	0.0591223	0.0471681	0.00146549	0.233225	1.12451	1.00147	1.26267
Senile cataract	MAX	Inverse variance weighted	2	0.112441	0.09502	0.236674	-0.0737981	0.29868	1.11901	0.928859	1.34808
Disorders of refraction and accommodation; blindness and low vision	MAX	Inverse variance weighted	2	0.0180687	0.161163	0.910733	-0.297811	0.333948	1.01823	0.742442	1.39647
Myopia	MAX	Inverse variance weighted	2	0.208647	0.225449	0.354719	-0.233233	0.650528	1.23201	0.791969	1.91655
Blindness and low vision	MAX	Inverse variance weighted	2	-0.00388621	0.295611	0.989511	-0.583285	0.575512	0.996121	0.558062	1.77804
Visual disturbances	MAX	Inverse variance weighted	2	0.190405	0.283417	0.501698	-0.365092	0.745903	1.20974	0.694133	2.10834
Amblyopia	MAX	Inverse variance weighted	2	0.778083	0.398225	0.0507154	-0.00243716	1.5586	2.17729	0.997566	4.75218
Diplopia and disorders of binocular vision	MAX	Inverse variance weighted	2	-0.372521	0.408983	0.362375	-1.17413	0.429085	0.688995	0.309089	1.53585
Subjective visual disturbances	MAX	Inverse variance weighted	2	0.0651475	0.317328	0.837338	-0.556815	0.68711	1.06732	0.573031	1.98796
Infection of the eye	MAX	Inverse variance weighted	2	-0.0421419	0.33227	0.899075	-0.693391	0.609107	0.958734	0.499878	1.83879
Inflammation of the eye	MAX	Inverse variance weighted	2	0.192384	0.139615	0.168217	-0.0812626	0.46603	1.21214	0.921952	1.59365
Inflammation of eyelids	MAX	Inverse variance weighted	2	0.146494	0.161163	0.363362	-0.169386	0.462373	1.15777	0.844183	1.58784
Disorders of conjunctiva	MAX	Inverse variance weighted	2	0.233836	0.285579	0.412892	-0.325899	0.793572	1.26344	0.721878	2.21128
Other disorders of eyelids	MAX	Inverse variance weighted	2	-0.254554	0.107196	0.0175654	-0.464659	-0.0444495	0.775262	0.628349	0.956524
Ectropion or entropion	MAX	Inverse variance weighted	2	-0.396917	0.241832	0.100737	-0.870909	0.0770741	0.67239	0.418571	1.08012
Ptosis of eyelid	MAX	Inverse variance weighted	2	-0.329542	0.187874	0.0794208	-0.697776	0.0386915	0.719253	0.497691	1.03945
Disorders of lacrimal system	MAX	Inverse variance weighted	2	-0.305775	0.220084	0.164724	-0.737139	0.125589	0.736552	0.478481	1.13382
Epiphora	MAX	Inverse variance weighted	2	-0.316192	0.263877	0.230818	-0.83339	0.201007	0.72892	0.434573	1.22263
Strabismus and other disorders of binocular eye movements	MAX	Inverse variance weighted	2	0.101701	0.209241	0.626935	-0.308411	0.511812	1.10705	0.734613	1.66831
Strabismus (not specified as paralytic)	MAX	Inverse variance weighted	2	0.0358759	0.26205	0.891106	-0.477742	0.549494	1.03653	0.620182	1.73238
Other disorders of eye	MAX	Inverse variance weighted	2	0.130324	0.128749	0.311428	-0.122024	0.382672	1.1392	0.885127	1.4662
Disorders of vitreous body	MAX	Inverse variance weighted	2	-0.00824059	0.214765	0.969393	-0.42918	0.412699	0.991793	0.651042	1.51089
Aphakia and other disorders of lens	MAX	Inverse variance weighted	2	0.259177	0.187874	0.167733	-0.109056	0.627411	1.29586	0.89668	1.87276
Disorders of external ear	MAX	Inverse variance weighted	2	-0.0127615	0.209423	0.95141	-0.423231	0.397708	0.98732	0.654927	1.48841
Otitis externa	MAX	Inverse variance weighted	2	0.308379	0.344047	0.370077	-0.365953	0.982711	1.36122	0.693536	2.67169
Otitis media and Eustachian tube disorders	MAX	Inverse variance weighted	2	-0.0104801	0.166506	0.949813	-0.336831	0.315871	0.989575	0.714029	1.37145
Otitis media	MAX	Inverse variance weighted	2	0.0626835	0.187874	0.738647	-0.30555	0.430917	1.06469	0.736718	1.53867
Suppurative and unspecified otitis media	MAX	Inverse variance weighted	2	-0.294401	0.527826	0.577008	-1.32894	0.740139	0.744978	0.264758	2.09623
Other disorders of tympanic membrane	MAX	Inverse variance weighted	2	0.0384155	0.214765	0.858038	-0.382524	0.459355	1.03916	0.682137	1.58305
Perforation of tympanic membrane	MAX	Inverse variance weighted	2	0.222788	0.246816	0.366713	-0.260971	0.706546	1.24956	0.770303	2.02698
Other disorders of middle ear and mastoid	MAX	Inverse variance weighted	2	0.0546049	0.273889	0.841974	-0.482217	0.591426	1.05612	0.617413	1.80656
Cholesteatoma	MAX	Inverse variance weighted	2	-0.0838057	0.336976	0.803593	-0.744278	0.576667	0.91961	0.475077	1.7801
Vertiginous syndromes and other disorders of vestibular system	MAX	Inverse variance weighted	2	0.0664798	0.121803	0.585206	-0.172254	0.305214	1.06874	0.841765	1.35692
Meniere's disease	MAX	Inverse variance weighted	2	-0.787409	0.327307	0.0161407	-1.42893	-0.145887	0.455022	0.239565	0.864255
Labyrinthitis	MAX	Inverse variance weighted	2	0.152717	0.285579	0.592813	-0.407018	0.712453	1.165	0.665632	2.03899
Dizziness and giddiness (Light-headedness and vertigo)	MAX	Inverse variance weighted	2	0.130828	0.118066	0.267824	-0.100582	0.362238	1.13977	0.904311	1.43654
Hearing loss	MAX	Inverse variance weighted	2	-0.0618662	0.123408	0.61615	-0.303746	0.180013	0.940009	0.738049	1.19723
Tinnitus	MAX	Inverse variance weighted	2	-0.263236	0.349039	0.450744	-0.947352	0.420879	0.76856	0.387767	1.5233
Rheumatic disease of the heart valves	MAX	Inverse variance weighted	2	-0.00998195	0.112901	0.929548	-0.231268	0.211304	0.990068	0.793527	1.23529
Mitral valve disease	MAX	Inverse variance weighted	2	0.0493828	0.145134	0.733663	-0.23508	0.333845	1.05062	0.790508	1.39633
Aortic valve disease	MAX	Inverse variance weighted	2	-0.0992744	0.414428	0.810683	-0.911554	0.713005	0.905494	0.401899	2.04011
Disease of tricuspid valve	MAX	Inverse variance weighted	2	0.134248	0.244578	0.583075	-0.345124	0.613621	1.14368	0.708132	1.84711
Heart valve disorders	MAX	Inverse variance weighted	2	0.0110119	0.123588	0.929001	-0.23122	0.253244	1.01107	0.793565	1.2882
Nonrheumatic mitral valve disorders	MAX	Inverse variance weighted	2	-0.0290209	0.150113	0.846703	-0.323243	0.265201	0.971396	0.723798	1.30369
Heart valve replaced	MAX	Inverse variance weighted	2	0.0312919	0.204256	0.878241	-0.36905	0.431634	1.03179	0.691391	1.53977
Abnormal heart sounds	MAX	Inverse variance weighted	2	-0.245325	0.435366	0.5731	-1.09864	0.607993	0.78245	0.333323	1.83674
Hypertension	MAX	Inverse variance weighted	2	-0.0429875	0.0410135	0.294578	-0.123374	0.0373989	0.957923	0.883933	1.03811
Essential hypertension	MAX	Inverse variance weighted	2	-0.0465924	0.0399787	0.243845	-0.124951	0.0317659	0.954476	0.88254	1.03228
Hypertensive heart and/or renal disease	MAX	Inverse variance weighted	2	0.071433	0.202457	0.724216	-0.325383	0.468249	1.07405	0.722251	1.5972
Hypertensive chronic kidney disease	MAX	Inverse variance weighted	2	0.0309273	0.24667	0.900223	-0.452545	0.5144	1.03141	0.636007	1.67263
Elevated blood pressure reading without diagnosis of hypertension	MAX	Inverse variance weighted	2	-0.196846	0.204256	0.335186	-0.597188	0.203496	0.821317	0.550357	1.22568
Ischemic Heart Disease	MAX	Inverse variance weighted	2	-0.0425062	0.0499338	0.394631	-0.140376	0.0553641	0.958385	0.869031	1.05693
Unstable angina (intermediate coronary syndrome)	MAX	Inverse variance weighted	2	-0.0678541	0.112725	0.54721	-0.288794	0.153086	0.934397	0.749166	1.16543
Myocardial infarction	MAX	Inverse variance weighted	2	-0.0859331	0.0753236	0.253931	-0.233567	0.0617012	0.917656	0.791704	1.06364
Angina pectoris	MAX	Inverse variance weighted	2	0.078903	0.0646327	0.222165	-0.047777	0.205583	1.0821	0.953346	1.22824
Coronary atherosclerosis	MAX	Inverse variance weighted	2	-0.0688203	0.0592858	0.245714	-0.18502	0.0473798	0.933494	0.831087	1.04852
Aneurysm and dissection of heart	MAX	Inverse variance weighted	2	-0.0696503	0.300599	0.816767	-0.658824	0.519523	0.93272	0.517459	1.68123
Other chronic ischemic heart disease, unspecified	MAX	Inverse variance weighted	2	-0.105999	0.0698077	0.128903	-0.242822	0.0308242	0.899426	0.784411	1.0313
Other acute and subacute forms of ischemic heart disease	MAX	Inverse variance weighted	2	0.246454	0.277106	0.373796	-0.296674	0.789582	1.27948	0.743286	2.20248
Other forms of chronic heart disease	MAX	Inverse variance weighted	2	-0.345471	0.187874	0.0659388	-0.713704	0.0227629	0.707887	0.489826	1.02302
Pulmonary heart disease	MAX	Inverse variance weighted	2	0.03975	0.123408	0.747375	-0.202129	0.281629	1.04055	0.816989	1.32529
Chronic pulmonary heart disease	MAX	Inverse variance weighted	2	0.0612094	0.327307	0.851653	-0.580312	0.702731	1.06312	0.559723	2.01926
Cardiomegaly	MAX	Inverse variance weighted	2	-0.0169632	0.15582	0.91331	-0.322371	0.288445	0.98318	0.724429	1.33435
Nonspecific chest pain	MAX	Inverse variance weighted	2	-0.0252323	0.0477607	0.597286	-0.118843	0.0683786	0.975083	0.887947	1.07077
Precordial pain	MAX	Inverse variance weighted	2	-0.0667357	0.13409	0.618701	-0.329553	0.196081	0.935442	0.719245	1.21663
Carditis	MAX	Inverse variance weighted	2	0.0351486	0.17719	0.842758	-0.312144	0.382442	1.03577	0.731876	1.46586
Pericarditis	MAX	Inverse variance weighted	2	0.145104	0.220286	0.510083	-0.286656	0.576864	1.15616	0.75077	1.78045
Endocarditis	MAX	Inverse variance weighted	2	-0.0242966	0.300599	0.935579	-0.61347	0.564877	0.975996	0.541468	1.75923
Cardiomyopathy	MAX	Inverse variance weighted	2	-0.0498767	0.225449	0.824911	-0.491757	0.392004	0.951347	0.611551	1.47994
Primary/intrinsic cardiomyopathies	MAX	Inverse variance weighted	2	-0.0497164	0.230791	0.829442	-0.502067	0.402634	0.951499	0.605278	1.49576
Cardiac conduction disorders	MAX	Inverse variance weighted	2	-0.0455586	0.0966979	0.637538	-0.235086	0.143969	0.955464	0.790503	1.15485
Atrioventricular [AV] block	MAX	Inverse variance weighted	2	0.111827	0.171848	0.51522	-0.224995	0.448649	1.11832	0.79852	1.5662
First degree AV block	MAX	Inverse variance weighted	2	0.157846	0.252157	0.531325	-0.336382	0.652074	1.17099	0.71435	1.91952
Atrioventricular block, complete	MAX	Inverse variance weighted	2	0.425263	0.560361	0.447907	-0.673045	1.52357	1.52999	0.510153	4.58858
Bundle branch block	MAX	Inverse variance weighted	2	-0.0241973	0.170234	0.886968	-0.357855	0.30946	0.976093	0.699174	1.36269
Right bundle branch block	MAX	Inverse variance weighted	2	-0.0554149	0.224482	0.805019	-0.495399	0.38457	0.946093	0.609328	1.46898
Left bundle branch block	MAX	Inverse variance weighted	2	-0.0609416	0.188053	0.745888	-0.429525	0.307642	0.940878	0.650818	1.36021
Cardiac pacemaker/device in situ	MAX	Inverse variance weighted	2	0.0206322	0.160983	0.898019	-0.294894	0.336158	1.02085	0.74461	1.39956
Cardiac pacemaker in situ	MAX	Inverse variance weighted	2	0.0310739	0.166506	0.851956	-0.295277	0.357425	1.03156	0.744325	1.42964
Cardiac dysrhythmias	MAX	Inverse variance weighted	2	-0.0301845	0.0537786	0.574612	-0.135591	0.0752216	0.970267	0.8732	1.07812
Paroxysmal tachycardia, unspecified	MAX	Inverse variance weighted	2	-0.0565194	0.13979	0.685981	-0.330509	0.21747	0.945048	0.718558	1.24293
Paroxysmal supraventricular tachycardia	MAX	Inverse variance weighted	2	-0.0502233	0.166324	0.762682	-0.376219	0.275772	0.951017	0.686452	1.31755
Paroxysmal ventricular tachycardia	MAX	Inverse variance weighted	2	-0.0792753	0.257115	0.757834	-0.583222	0.424671	0.923786	0.558098	1.52909
Atrial fibrillation and flutter	MAX	Inverse variance weighted	2	-0.0257613	0.0698077	0.712103	-0.162584	0.111062	0.974568	0.849944	1.11746
Other specified cardiac dysrhythmias	MAX	Inverse variance weighted	2	-0.0720439	0.139615	0.605843	-0.34569	0.201602	0.93049	0.707732	1.22336
Cardiac arrest and ventricular fibrillation	MAX	Inverse variance weighted	2	-0.156662	0.236133	0.507042	-0.619482	0.306158	0.854993	0.538223	1.3582
Cardiac arrest	MAX	Inverse variance weighted	2	-0.00289816	0.257115	0.991007	-0.506844	0.501048	0.997106	0.602393	1.65045
Arrhythmia (cardiac) NOS	MAX	Inverse variance weighted	2	-0.0320572	0.26205	0.902636	-0.545675	0.481561	0.968451	0.57945	1.6186
Premature beats	MAX	Inverse variance weighted	2	0.252849	0.344047	0.462385	-0.421483	0.927181	1.28769	0.656073	2.52737
Tachycardia NOS	MAX	Inverse variance weighted	2	-0.0146775	0.224485	0.947869	-0.454668	0.425313	0.98543	0.634659	1.53007
Palpitations	MAX	Inverse variance weighted	2	-0.0133386	0.128931	0.917601	-0.266042	0.239365	0.98675	0.766407	1.27044
Congestive heart failure; nonhypertensive	MAX	Inverse variance weighted	2	0.0456793	0.139138	0.742684	-0.227032	0.31839	1.04674	0.796896	1.37491
Congestive heart failure (CHF) NOS	MAX	Inverse variance weighted	2	0.311019	0.224015	0.16502	-0.12805	0.750087	1.36481	0.879809	2.11719
Heart failure NOS	MAX	Inverse variance weighted	2	-0.0222462	0.124559	0.858251	-0.266381	0.221889	0.977999	0.766147	1.24843
Ill-defined descriptions and complications of heart disease	MAX	Inverse variance weighted	2	0.234198	0.278863	0.401002	-0.312373	0.78077	1.2639	0.731709	2.18315
Abnormal function study of cardiovascular system	MAX	Inverse variance weighted	2	0.408559	0.349039	0.241789	-0.275557	1.09267	1.50465	0.759149	2.98224
Intracranial hemorrhage	MAX	Inverse variance weighted	2	0.0106579	0.257143	0.966939	-0.493343	0.514659	1.01071	0.610582	1.67307
Subarachnoid hemorrhage	MAX	Inverse variance weighted	2	-0.0512689	0.278863	0.854131	-0.59784	0.495302	0.950023	0.549998	1.64099
Intracerebral hemorrhage	MAX	Inverse variance weighted	2	0.33347	0.374891	0.373728	-0.401316	1.06826	1.3958	0.669439	2.9103
Cerebrovascular disease	MAX	Inverse variance weighted	2	0.173854	0.20715	0.401319	-0.232159	0.579867	1.18988	0.79282	1.7858
Occlusion and stenosis of precerebral arteries	MAX	Inverse variance weighted	2	0.259786	0.230791	0.260321	-0.192565	0.712136	1.29665	0.824841	2.03834
Occlusion of cerebral arteries	MAX	Inverse variance weighted	2	0.0952053	0.181425	0.599748	-0.260388	0.450799	1.09988	0.770752	1.56957
Cerebral artery occlusion, with cerebral infarction	MAX	Inverse variance weighted	2	0.26485	0.391351	0.498559	-0.502197	1.0319	1.30324	0.605199	2.80639
Cerebral ischemia	MAX	Inverse variance weighted	2	0.181826	0.345048	0.598221	-0.494467	0.85812	1.19941	0.609896	2.35872
Transient cerebral ischemia	MAX	Inverse variance weighted	2	0.293719	0.254364	0.248206	-0.204834	0.792272	1.34141	0.814782	2.20841
Late effects of cerebrovascular disease	MAX	Inverse variance weighted	2	0.152137	0.225264	0.49944	-0.289381	0.593655	1.16432	0.748727	1.81059
Atherosclerosis	MAX	Inverse variance weighted	2	-0.175177	0.220107	0.426106	-0.606588	0.256233	0.839308	0.545208	1.29205
Atherosclerosis of the extremities	MAX	Inverse variance weighted	2	-0.114306	0.278863	0.681879	-0.660877	0.432265	0.891985	0.516398	1.54074
Vascular insufficiency of intestine	MAX	Inverse variance weighted	2	-0.410282	0.327307	0.210021	-1.0518	0.23124	0.663463	0.349307	1.26016
Other aneurysm	MAX	Inverse variance weighted	2	0.0196458	0.249425	0.93722	-0.469227	0.508519	1.01984	0.625485	1.66283
Aortic aneurysm	MAX	Inverse variance weighted	2	0.20255	0.306463	0.508659	-0.398117	0.803216	1.22452	0.671583	2.23271
Abdominal aortic aneurysm	MAX	Inverse variance weighted	2	0.228627	0.584503	0.695688	-0.916999	1.37425	1.25687	0.399717	3.95213
Peripheral vascular disease	MAX	Inverse variance weighted	2	-0.151101	0.298358	0.612547	-0.735883	0.433681	0.859761	0.479082	1.54293
Raynaud's syndrome	MAX	Inverse variance weighted	2	0.100952	0.236133	0.668999	-0.361868	0.563772	1.10622	0.696374	1.75729
Peripheral vascular disease, unspecified	MAX	Inverse variance weighted	2	-0.200919	0.303751	0.508318	-0.79627	0.394433	0.817979	0.451008	1.48354
Arterial embolism and thrombosis	MAX	Inverse variance weighted	2	0.0976122	0.26205	0.709525	-0.416006	0.61123	1.10254	0.659676	1.8427
Arterial embolism and thrombosis of lower extremity artery	MAX	Inverse variance weighted	2	-0.148389	0.33227	0.65517	-0.799638	0.50286	0.862096	0.449492	1.65344
Polyarteritis nodosa and allied conditions	MAX	Inverse variance weighted	2	-0.479947	0.273889	0.0797148	-1.01677	0.0568748	0.618816	0.361762	1.05852
Other disorders of arteries and arterioles	MAX	Inverse variance weighted	2	-0.0165636	0.219923	0.939964	-0.447613	0.414486	0.983573	0.639152	1.51359
Stricture of artery	MAX	Inverse variance weighted	2	-0.046033	0.268893	0.864071	-0.573064	0.480998	0.95501	0.563796	1.61769
Noninfectious disorders of lymphatic channels	MAX	Inverse variance weighted	2	-0.0678383	0.501265	0.892348	-1.05032	0.914641	0.934412	0.349827	2.49588
Phlebitis and thrombophlebitis	MAX	Inverse variance weighted	2	0.169649	0.128749	0.187615	-0.0826999	0.421997	1.18489	0.920627	1.525
Phlebitis and thrombophlebitis of lower extremities	MAX	Inverse variance weighted	2	0.152368	0.134273	0.256474	-0.110807	0.415544	1.16459	0.895112	1.51519
Other venous embolism and thrombosis	MAX	Inverse variance weighted	2	0.0695359	0.33227	0.834233	-0.581713	0.720785	1.07201	0.55894	2.05605
Varicose veins	MAX	Inverse variance weighted	2	0.0342371	0.0751497	0.648689	-0.113056	0.181531	1.03483	0.8931	1.19905
Varicose veins of lower extremity	MAX	Inverse variance weighted	2	0.0558032	0.0753236	0.458787	-0.0918311	0.203437	1.05739	0.912259	1.22561
Varicose veins of lower extremity, symptomtic	MAX	Inverse variance weighted	2	0.0157383	0.317328	0.960444	-0.606224	0.637701	1.01586	0.545406	1.89212
Hemorrhoids	MAX	Inverse variance weighted	2	0.00544886	0.0567896	0.923562	-0.105859	0.116756	1.00546	0.899552	1.12385
Hypotension	MAX	Inverse variance weighted	2	-0.056335	0.102213	0.581529	-0.256673	0.144002	0.945222	0.773622	1.15489
Orthostatic hypotension	MAX	Inverse variance weighted	2	-0.0945206	0.255845	0.711797	-0.595978	0.406936	0.909809	0.551024	1.50221
Hypotension NOS	MAX	Inverse variance weighted	2	0.0133864	0.14049	0.924089	-0.261974	0.288747	1.01348	0.769531	1.33475
Other disorders of circulatory system	MAX	Inverse variance weighted	2	0.0754728	0.0644653	0.241699	-0.0508791	0.201825	1.07839	0.950394	1.22363
Circulatory disease NEC	MAX	Inverse variance weighted	2	0.0716184	0.0644653	0.266585	-0.0547335	0.19797	1.07425	0.946737	1.21893
Acute upper respiratory infections of multiple or unspecified sites	MAX	Inverse variance weighted	2	0.0186441	0.161336	0.908001	-0.297574	0.334862	1.01882	0.742617	1.39775
Acute pharyngitis	MAX	Inverse variance weighted	2	0.33344	0.268893	0.214959	-0.193591	0.86047	1.39576	0.823995	2.36427
Septal Deviations/Turbinate Hypertrophy	MAX	Inverse variance weighted	2	0.0330566	0.112901	0.76968	-0.18823	0.254343	1.03361	0.828425	1.28961
Nasal polyps	MAX	Inverse variance weighted	2	0.0370205	0.139615	0.790886	-0.236626	0.310667	1.03771	0.789287	1.36433
Chronic pharyngitis and nasopharyngitis	MAX	Inverse variance weighted	2	-0.103157	0.257115	0.688267	-0.607103	0.40079	0.901986	0.544927	1.493
Diseases of the larynx and vocal cords	MAX	Inverse variance weighted	2	0.0571694	0.155641	0.713384	-0.247887	0.362226	1.05884	0.780448	1.43652
Voice disturbance	MAX	Inverse variance weighted	2	-0.268102	0.241474	0.266881	-0.741392	0.205187	0.76483	0.47645	1.22775
Acute and chronic tonsillitis	MAX	Inverse variance weighted	2	0.0746998	0.264163	0.777346	-0.443061	0.59246	1.07756	0.642068	1.80843
Acute tonsillitis	MAX	Inverse variance weighted	2	0.292784	0.317328	0.356187	-0.329179	0.914746	1.34015	0.719515	2.49614
Chronic tonsillitis and adenoiditis	MAX	Inverse variance weighted	2	0.0974916	0.468372	0.835112	-0.820517	1.0155	1.1024	0.440204	2.76074
Chronic sinusitis	MAX	Inverse variance weighted	2	0.11684	0.155641	0.452833	-0.188217	0.421897	1.12394	0.828435	1.52485
Allergic rhinitis	MAX	Inverse variance weighted	2	-0.0343559	0.241656	0.886947	-0.508001	0.43929	0.966228	0.601697	1.5516
Epistaxis or throat hemorrhage	MAX	Inverse variance weighted	2	0.17065	0.161163	0.28966	-0.145229	0.48653	1.18608	0.864824	1.62666
Other upper respiratory disease	MAX	Inverse variance weighted	2	-0.176828	0.135829	0.192969	-0.443053	0.0893964	0.837924	0.642073	1.09351
Pneumonia	MAX	Inverse variance weighted	2	-0.085133	0.122386	0.486674	-0.32501	0.154744	0.91839	0.72252	1.16736
Bacterial pneumonia	MAX	Inverse variance weighted	2	-0.111969	0.0968682	0.247725	-0.301831	0.0778925	0.894072	0.739463	1.08101
Pneumococcal pneumonia	MAX	Inverse variance weighted	2	-0.102215	0.102213	0.317301	-0.302553	0.0981224	0.902835	0.73893	1.1031
Asthma	MAX	Inverse variance weighted	2	-0.0760144	0.0526048	0.148455	-0.17912	0.027091	0.926803	0.836006	1.02746
Chronic airway obstruction	MAX	Inverse variance weighted	2	-0.0835462	0.0804914	0.299292	-0.241309	0.0742169	0.919849	0.785599	1.07704
Emphysema	MAX	Inverse variance weighted	2	-0.108682	0.193216	0.573782	-0.487386	0.270021	0.897015	0.61423	1.30999
Chronic bronchitis	MAX	Inverse variance weighted	2	-0.0391712	0.150113	0.794135	-0.333393	0.255051	0.961586	0.716489	1.29053
Obstructive chronic bronchitis	MAX	Inverse variance weighted	2	-0.0247152	0.155641	0.87383	-0.329772	0.280342	0.975588	0.719088	1.32358
Bronchiectasis	MAX	Inverse variance weighted	2	-0.0105358	0.182532	0.953971	-0.368299	0.347228	0.989519	0.69191	1.41514
Bronchitis	MAX	Inverse variance weighted	2	0.0506772	0.317328	0.873117	-0.571285	0.672639	1.05198	0.564799	1.9594
Pneumonitis due to inhalation of food or vomitus	MAX	Inverse variance weighted	2	-0.169384	0.327307	0.604802	-0.810906	0.472138	0.844185	0.444455	1.60342
Postinflammatory pulmonary fibrosis	MAX	Inverse variance weighted	2	-0.230447	0.268893	0.391434	-0.757477	0.296584	0.794179	0.468848	1.34526
Empyema and pneumothorax	MAX	Inverse variance weighted	2	-0.287174	0.230791	0.213388	-0.739524	0.165176	0.750381	0.477341	1.1796
Pleurisy; pleural effusion	MAX	Inverse variance weighted	2	-0.0459409	0.0968682	0.635313	-0.235803	0.143921	0.955098	0.789937	1.15479
Pulmonary collapse; interstitial and compensatory emphysema	MAX	Inverse variance weighted	2	-0.0644118	0.17719	0.716218	-0.411705	0.282881	0.937619	0.66252	1.32695
Respiratory failure, insufficiency, arrest	MAX	Inverse variance weighted	2	-0.186784	0.333312	0.575216	-0.840075	0.466508	0.829623	0.431678	1.59442
Respiratory failure	MAX	Inverse variance weighted	2	-0.0674436	0.34391	0.844525	-0.741508	0.60662	0.93478	0.476395	1.83422
Respiratory insufficiency	MAX	Inverse variance weighted	2	-0.111393	0.328617	0.734629	-0.755482	0.532697	0.894587	0.469784	1.70352
Other diseases of lung	MAX	Inverse variance weighted	2	0.853207	0.283816	0.00264537	0.296928	1.40949	2.34716	1.34572	4.09385
Other symptoms of respiratory system	MAX	Inverse variance weighted	2	0.0949093	0.0858328	0.268836	-0.073323	0.263142	1.09956	0.929301	1.30101
Shortness of breath	MAX	Inverse variance weighted	2	0.00609341	0.139558	0.965174	-0.267441	0.279627	1.00611	0.765336	1.32264
Cough	MAX	Inverse variance weighted	2	0.27675	0.150113	0.0652397	-0.0174714	0.570972	1.31884	0.98268	1.76999
Other dyspnea	MAX	Inverse variance weighted	2	0.333141	0.269981	0.217224	-0.196021	0.862303	1.39534	0.821995	2.36861
Respiratory abnormalities	MAX	Inverse variance weighted	2	0.0314077	0.322326	0.922376	-0.600352	0.663167	1.03191	0.548619	1.94093
Abnormal findings examination of lungs	MAX	Inverse variance weighted	2	0.112526	0.160983	0.484556	-0.203	0.428052	1.1191	0.816278	1.53427
Abnormal sputum	MAX	Inverse variance weighted	2	0.0728627	0.171666	0.671241	-0.263602	0.409327	1.07558	0.768279	1.5058
Hemoptysis	MAX	Inverse variance weighted	2	0.0669207	0.177007	0.70538	-0.280013	0.413854	1.06921	0.755774	1.51264
Other diseases of respiratory system, not elsewhere classified	MAX	Inverse variance weighted	2	-0.0630758	0.0841518	0.453528	-0.228013	0.101862	0.938872	0.796114	1.10723
Other diseases of respiratory system, NEC	MAX	Inverse variance weighted	2	-0.0845441	0.102048	0.4074	-0.284557	0.115469	0.918931	0.752347	1.1224
Disorders of tooth development	MAX	Inverse variance weighted	2	0.0916912	0.160983	0.568968	-0.223835	0.407217	1.09603	0.799447	1.50263
Disturbances in tooth eruption	MAX	Inverse variance weighted	2	0.0749006	0.161163	0.642111	-0.240979	0.39078	1.07778	0.785858	1.47813
Diseases of hard tissues of teeth	MAX	Inverse variance weighted	2	-0.138425	0.144958	0.339612	-0.422541	0.145692	0.870729	0.655379	1.15684
Dental caries	MAX	Inverse variance weighted	2	-0.112569	0.144958	0.437413	-0.396686	0.171547	0.893535	0.672545	1.18714
Diseases of pulp and periapical tissues	MAX	Inverse variance weighted	2	0.386425	0.187874	0.0397029	0.0181912	0.754658	1.47171	1.01836	2.12689
Periapical abscess	MAX	Inverse variance weighted	2	0.430154	0.230971	0.0625504	-0.0225489	0.882857	1.53749	0.977703	2.4178
Gingival and periodontal diseases	MAX	Inverse variance weighted	2	-0.164776	0.188053	0.38091	-0.53336	0.203808	0.848084	0.586631	1.22606
Periodontitis (acute or chronic)	MAX	Inverse variance weighted	2	-0.186809	0.225449	0.407326	-0.628689	0.255071	0.829602	0.53329	1.29055
Acute periodontitis	MAX	Inverse variance weighted	2	0.0158018	0.525041	0.97599	-1.01328	1.04488	1.01593	0.363027	2.84306
Chronic periodontitis	MAX	Inverse variance weighted	2	-0.323311	0.83797	0.699625	-1.96573	1.31911	0.723749	0.140053	3.74009
Other diseases of the teeth and supporting structures	MAX	Inverse variance weighted	2	-0.206375	0.150477	0.17023	-0.50131	0.088561	0.813528	0.605737	1.0926
Diseases of the jaws	MAX	Inverse variance weighted	2	0.0128279	0.451156	0.977316	-0.871439	0.897095	1.01291	0.418349	2.45247
Diseases of the salivary glands	MAX	Inverse variance weighted	2	-0.552287	0.295611	0.0617221	-1.13169	0.0271114	0.575632	0.322489	1.02748
Diseases of the oral soft tissues, excluding lesions specific for gingiva and tongue	MAX	Inverse variance weighted	2	-0.0287741	0.128749	0.823154	-0.281123	0.223574	0.971636	0.754936	1.25054
Diseases of lips	MAX	Inverse variance weighted	2	-0.0542181	0.483403	0.910697	-1.00169	0.893251	0.947225	0.367259	2.44306
Diseases and other conditions of the tongue	MAX	Inverse variance weighted	2	0.0024278	0.225449	0.991408	-0.439453	0.444308	1.00243	0.644389	1.55941
Diseases of esophagus	MAX	Inverse variance weighted	2	-0.0425015	0.045587	0.351173	-0.131852	0.046849	0.958389	0.876471	1.04796
Esophagitis, GERD and related diseases	MAX	Inverse variance weighted	2	-0.0371293	0.0477607	0.436922	-0.13074	0.0564817	0.963552	0.877446	1.05811
GERD	MAX	Inverse variance weighted	2	0.0222858	0.069619	0.748884	-0.114167	0.158739	1.02254	0.892109	1.17203
Ulcer of esophagus	MAX	Inverse variance weighted	2	-0.165225	0.112725	0.142719	-0.386165	0.0557154	0.847703	0.679658	1.0573
Reflux esophagitis	MAX	Inverse variance weighted	2	-0.116439	0.0804914	0.148008	-0.274202	0.041324	0.890084	0.760178	1.04219
Esophageal bleeding (varices/hemorrhage)	MAX	Inverse variance weighted	2	0.00689648	0.392847	0.985994	-0.763084	0.776877	1.00692	0.466226	2.17467
Stricture and stenosis of esophagus	MAX	Inverse variance weighted	2	-0.32601	0.182532	0.0740928	-0.683774	0.0317534	0.721798	0.504709	1.03226
Disorders of esophageal motility	MAX	Inverse variance weighted	2	-0.0191083	0.312312	0.951213	-0.631239	0.593022	0.981073	0.531932	1.80945
Heartburn	MAX	Inverse variance weighted	2	-0.10015	0.20106	0.618407	-0.494226	0.293927	0.904702	0.610043	1.34169
Peptic ulcer (excl. esophageal)	MAX	Inverse variance weighted	2	-0.102368	0.091355	0.262479	-0.281424	0.0766879	0.902697	0.754709	1.07971
Hemorrhage from gastrointestinal ulcer	MAX	Inverse variance weighted	2	-0.159855	0.317328	0.614433	-0.781818	0.462107	0.852267	0.457574	1.58741
Gastric ulcer	MAX	Inverse variance weighted	2	-0.0877945	0.123588	0.477467	-0.330026	0.154437	0.915949	0.718905	1.167
Duodenal ulcer	MAX	Inverse variance weighted	2	-0.0746711	0.144958	0.606466	-0.358788	0.209446	0.928049	0.698523	1.23299
Dysphagia	MAX	Inverse variance weighted	2	0.011521	0.101856	0.909943	-0.188116	0.211158	1.01159	0.828518	1.23511
Gastritis and duodenitis	MAX	Inverse variance weighted	2	-0.0229727	0.0494351	0.642143	-0.119865	0.07392	0.977289	0.88704	1.07672
Acute gastritis	MAX	Inverse variance weighted	2	-0.181409	0.230791	0.431848	-0.63376	0.270941	0.834094	0.530593	1.3112
Duodenitis	MAX	Inverse variance weighted	2	0.0339625	0.119486	0.776228	-0.20023	0.268155	1.03455	0.818542	1.30755
Other specified gastritis	MAX	Inverse variance weighted	2	0.0403007	0.0911739	0.658475	-0.1384	0.219002	1.04112	0.87075	1.24483
Other disorders of stomach and duodenum	MAX	Inverse variance weighted	2	-0.113325	0.134447	0.399285	-0.37684	0.15019	0.892861	0.686026	1.16206
Appendiceal conditions	MAX	Inverse variance weighted	2	0.122461	0.134447	0.362374	-0.141055	0.385976	1.13027	0.868442	1.47105
Appendicitis	MAX	Inverse variance weighted	2	0.169726	0.139615	0.22411	-0.10392	0.443372	1.18498	0.901298	1.55795
Acute appendicitis	MAX	Inverse variance weighted	2	0.239115	0.15582	0.124893	-0.0662929	0.544523	1.27012	0.935857	1.72379
Abdominal hernia	MAX	Inverse variance weighted	2	-0.146479	0.0392482	0.000189874	-0.223406	-0.0695526	0.863744	0.79979	0.932811
Inguinal hernia	MAX	Inverse variance weighted	2	-0.108653	0.0867122	0.210195	-0.278609	0.0613029	0.897042	0.756836	1.06322
Diaphragmatic hernia	MAX	Inverse variance weighted	2	-0.20027	0.051607	0.000104167	-0.30142	-0.0991203	0.81851	0.739767	0.905634
Femoral hernia	MAX	Inverse variance weighted	2	0.194486	0.482453	0.686861	-0.751122	1.14009	1.21469	0.471837	3.12706
Umbilical hernia	MAX	Inverse variance weighted	2	-0.312123	0.137817	0.023527	-0.582244	-0.0420021	0.731892	0.558643	0.958868
Ventral hernia	MAX	Inverse variance weighted	2	-0.34944	0.259451	0.178031	-0.857965	0.159085	0.705083	0.424024	1.17244
Inflammatory bowel disease and other gastroenteritis and colitis	MAX	Inverse variance weighted	2	-0.340863	0.118245	0.0039429	-0.572622	-0.109104	0.711156	0.564044	0.896638
Regional enteritis	MAX	Inverse variance weighted	2	-0.527764	0.19303	0.00625501	-0.906102	-0.149425	0.589923	0.404096	0.861203
Ulcerative colitis	MAX	Inverse variance weighted	2	-0.231436	0.13979	0.0978041	-0.505425	0.0425531	0.793393	0.603249	1.04347
Ulcerative colitis (chronic)	MAX	Inverse variance weighted	2	0.0231418	0.344047	0.946372	-0.65119	0.697474	1.02341	0.521425	2.00867
Ulceration of the lower GI tract	MAX	Inverse variance weighted	2	-0.0792227	0.241832	0.743219	-0.553214	0.394769	0.923834	0.575098	1.48404
Ulceration of intestine	MAX	Inverse variance weighted	2	0.127152	0.305567	0.677323	-0.471759	0.726064	1.13559	0.623904	2.06693
Intestinal malabsorption (non-celiac)	MAX	Inverse variance weighted	2	0.329029	0.177007	0.0630484	-0.0179043	0.675962	1.38962	0.982255	1.96592
Celiac disease	MAX	Inverse variance weighted	2	0.292612	0.187689	0.11899	-0.0752579	0.660483	1.33992	0.927504	1.93573
Noninfectious gastroenteritis	MAX	Inverse variance weighted	2	-0.005377	0.0644653	0.933526	-0.131729	0.120975	0.994637	0.876579	1.1286
Ileostomy status	MAX	Inverse variance weighted	2	0.000602857	0.193569	0.997515	-0.378793	0.379998	1.0006	0.684688	1.46228
Intestinal obstruction without mention of hernia	MAX	Inverse variance weighted	2	-0.0451453	0.123588	0.714895	-0.287377	0.197087	0.955859	0.750229	1.21785
Paralytic ileus	MAX	Inverse variance weighted	2	-0.294753	0.357879	0.410162	-0.996196	0.406691	0.744716	0.369281	1.50184
Peritoneal or intestinal adhesions	MAX	Inverse variance weighted	2	-0.0243903	0.273889	0.929041	-0.561212	0.512431	0.975905	0.570517	1.66934
Other intestinal obstruction	MAX	Inverse variance weighted	2	-0.0178425	0.134447	0.894422	-0.281358	0.245673	0.982316	0.754758	1.27848
Symptoms involving digestive system	MAX	Inverse variance weighted	2	-0.0551093	0.0644653	0.392624	-0.181461	0.0712426	0.946382	0.834051	1.07384
Flatulence	MAX	Inverse variance weighted	2	-0.224046	0.302027	0.458203	-0.816018	0.367926	0.799278	0.442189	1.44473
Diverticulosis and diverticulitis	MAX	Inverse variance weighted	2	-0.0431562	0.0521065	0.40754	-0.145285	0.0589725	0.957762	0.864776	1.06075
Diverticulosis	MAX	Inverse variance weighted	2	-0.0476705	0.0521065	0.360261	-0.149799	0.0544581	0.953448	0.860881	1.05597
Constipation	MAX	Inverse variance weighted	2	-0.0670358	0.0804914	0.40494	-0.224799	0.0907274	0.935162	0.798677	1.09497
Functional digestive disorders	MAX	Inverse variance weighted	2	-0.121728	0.0580269	0.0359237	-0.235461	-0.00799555	0.885389	0.790207	0.992036
Irritable Bowel Syndrome	MAX	Inverse variance weighted	2	-0.0266106	0.107383	0.80428	-0.237081	0.183859	0.97374	0.788928	1.20185
Abnormal findings on exam of gastrointestinal tract/ abdominal area	MAX	Inverse variance weighted	2	-0.0513359	0.209612	0.806527	-0.462176	0.359504	0.94996	0.629912	1.43262
Personal history of diseases of digestive system	MAX	Inverse variance weighted	2	-0.167025	0.0798254	0.0364048	-0.323483	-0.010567	0.846179	0.723625	0.989489
Anal and rectal conditions	MAX	Inverse variance weighted	2	-0.0298572	0.0644653	0.643255	-0.156209	0.0964947	0.970584	0.85538	1.1013
Anal and rectal polyp	MAX	Inverse variance weighted	2	-0.0192008	0.091355	0.833529	-0.198257	0.159855	0.980982	0.820159	1.17334
Peritonitis and retroperitoneal infections	MAX	Inverse variance weighted	2	-0.0555058	0.694303	0.936281	-1.41634	1.30533	0.946007	0.2426	3.6889
Other disorders of peritoneum	MAX	Inverse variance weighted	2	-0.178768	0.139431	0.1998	-0.452054	0.0945175	0.8363	0.63632	1.09913
Peritoneal adhesions (postoperative) (postinfection)	MAX	Inverse variance weighted	2	-0.230142	0.13979	0.0996949	-0.504131	0.0438474	0.794421	0.60403	1.04482
Other disorders of intestine	MAX	Inverse variance weighted	2	-0.0826173	0.16193	0.609908	-0.4	0.234765	0.920703	0.67032	1.26461
Chronic liver disease and cirrhosis	MAX	Inverse variance weighted	2	-0.079968	0.150113	0.594229	-0.37419	0.214254	0.923146	0.687846	1.23894
Other chronic nonalcoholic liver disease	MAX	Inverse variance weighted	2	-0.042424	0.193396	0.826367	-0.42148	0.336632	0.958463	0.656075	1.40022
Liver abscess and sequelae of chronic liver disease	MAX	Inverse variance weighted	2	-0.259158	0.299972	0.387621	-0.847103	0.328787	0.771701	0.428655	1.38928
Portal hypertension	MAX	Inverse variance weighted	2	-0.583562	0.344047	0.0898535	-1.25789	0.0907696	0.557907	0.284252	1.09502
Ascites (non malignant)	MAX	Inverse variance weighted	2	-0.073232	0.198913	0.712753	-0.463101	0.316637	0.929385	0.629329	1.3725
Other disorders of liver	MAX	Inverse variance weighted	2	-0.0962659	0.102213	0.346286	-0.296603	0.104072	0.908222	0.743339	1.10968
Jaundice (not of newborn)	MAX	Inverse variance weighted	2	0.0153888	0.401395	0.969418	-0.771346	0.802124	1.01551	0.46239	2.23027
Abnormal results of function study of liver	MAX	Inverse variance weighted	2	-0.192432	0.17108	0.260671	-0.52775	0.142885	0.82495	0.589931	1.1536
Cholelithiasis and cholecystitis	MAX	Inverse variance weighted	2	-0.173818	0.0969972	0.0731345	-0.363933	0.0162965	0.84045	0.694938	1.01643
Cholelithiasis	MAX	Inverse variance weighted	2	-0.142974	0.107101	0.181896	-0.352893	0.0669449	0.866777	0.702653	1.06924
Cholelithiasis with acute cholecystitis	MAX	Inverse variance weighted	2	-0.382202	0.204081	0.0610963	-0.782201	0.0177963	0.682357	0.457398	1.01796
Cholelithiasis with other cholecystitis	MAX	Inverse variance weighted	2	-0.366634	0.188633	0.0519398	-0.736355	0.00308747	0.693063	0.478856	1.00309
Calculus of bile duct	MAX	Inverse variance weighted	2	-0.425367	0.155641	0.00627613	-0.730423	-0.12031	0.65353	0.481705	0.886646
Cholecystitis without cholelithiasis	MAX	Inverse variance weighted	2	-0.24515	0.18263	0.179487	-0.603104	0.112804	0.782587	0.547111	1.11941
Other biliary tract disease	MAX	Inverse variance weighted	2	-0.0943422	0.128749	0.463705	-0.346691	0.158006	0.909971	0.707024	1.17117
Obstruction of bile duct	MAX	Inverse variance weighted	2	0.075337	0.283816	0.790668	-0.480942	0.631616	1.07825	0.618201	1.88065
Other disorders of gallbladder	MAX	Inverse variance weighted	2	-0.0589346	0.271973	0.828448	-0.592001	0.474132	0.942768	0.553219	1.60662
Other disorders of biliary tract	MAX	Inverse variance weighted	2	0.0166758	0.246816	0.946133	-0.467083	0.500435	1.01682	0.626828	1.64944
Diseases of pancreas	MAX	Inverse variance weighted	2	-0.253821	0.155454	0.102517	-0.558511	0.0508685	0.775831	0.57206	1.05218
Acute pancreatitis	MAX	Inverse variance weighted	2	-0.304781	0.17719	0.0854182	-0.652074	0.0425118	0.737285	0.520964	1.04343
Chronic pancreatitis	MAX	Inverse variance weighted	2	0.137441	0.349039	0.693751	-0.546675	0.821556	1.14733	0.578872	2.27404
Gastrointestinal hemorrhage	MAX	Inverse variance weighted	2	-0.000181038	0.0537786	0.997314	-0.105587	0.105225	0.999819	0.899796	1.11096
Hematemesis	MAX	Inverse variance weighted	2	0.12996	0.182348	0.476029	-0.227442	0.487362	1.13878	0.796569	1.62802
Blood in stool	MAX	Inverse variance weighted	2	0.0522591	0.155641	0.737047	-0.252798	0.357316	1.05365	0.776625	1.42949
Hemorrhage of rectum and anus	MAX	Inverse variance weighted	2	0.0297577	0.0698077	0.669903	-0.107065	0.166581	1.0302	0.898467	1.18126
Hemorrhage of gastrointestinal tract	MAX	Inverse variance weighted	2	-0.234919	0.166522	0.158321	-0.561301	0.0914636	0.790635	0.570466	1.09578
Other symptoms involving abdomen and pelvis	MAX	Inverse variance weighted	2	0.143697	0.324694	0.658083	-0.492703	0.780097	1.15453	0.610972	2.18168
Nonspecific abnormal findings in stool contents	MAX	Inverse variance weighted	2	0.0441291	0.223175	0.843254	-0.393295	0.481553	1.04512	0.67483	1.61859
Nephritis; nephrosis; renal sclerosis	MAX	Inverse variance weighted	2	0.327253	0.204081	0.108814	-0.0727452	0.727252	1.38715	0.929838	2.06939
Glomerulonephritis	MAX	Inverse variance weighted	2	0.318568	0.246998	0.197134	-0.165548	0.802684	1.37516	0.847429	2.23152
Chronic glomerulonephritis, NOS	MAX	Inverse variance weighted	2	0.29274	0.273889	0.285147	-0.244082	0.829561	1.34009	0.783423	2.29231
Renal failure	MAX	Inverse variance weighted	2	-0.147292	0.0965149	0.126985	-0.336461	0.0418776	0.863042	0.714294	1.04277
Acute renal failure	MAX	Inverse variance weighted	2	-0.167063	0.118245	0.157696	-0.398823	0.0646959	0.846146	0.67111	1.06683
Renal failure NOS	MAX	Inverse variance weighted	2	0.216559	0.225836	0.337598	-0.226079	0.659196	1.2418	0.797655	1.93324
Chronic renal failure [CKD]	MAX	Inverse variance weighted	2	-0.197157	0.166306	0.235817	-0.523117	0.128803	0.821061	0.59267	1.13747
Other disorders of the kidney and ureters	MAX	Inverse variance weighted	2	-0.155683	0.139431	0.264184	-0.428969	0.117602	0.85583	0.65118	1.1248
Cyst of kidney, acquired	MAX	Inverse variance weighted	2	-0.222376	0.400406	0.578638	-1.00717	0.562421	0.800614	0.36525	1.75492
Stricture/obstruction of ureter	MAX	Inverse variance weighted	2	0.205445	0.26205	0.433045	-0.308173	0.719063	1.22807	0.734788	2.05251
Pyelonephritis	MAX	Inverse variance weighted	2	0.0503022	0.255892	0.84416	-0.451246	0.551851	1.05159	0.636834	1.73646
Urinary tract infection	MAX	Inverse variance weighted	2	-0.0138111	0.0762467	0.85626	-0.163255	0.135632	0.986284	0.849375	1.14526
Cystitis and urethritis	MAX	Inverse variance weighted	2	0.0370926	0.144772	0.797786	-0.246661	0.320846	1.03779	0.781405	1.37829
Cystitis	MAX	Inverse variance weighted	2	0.0387124	0.145134	0.789673	-0.24575	0.323175	1.03947	0.782117	1.38151
Chronic cystitis	MAX	Inverse variance weighted	2	0.0217344	0.263877	0.934356	-0.495465	0.538933	1.02197	0.609288	1.71418
Hematuria	MAX	Inverse variance weighted	2	0.0631615	0.075132	0.400531	-0.0840973	0.21042	1.0652	0.919342	1.2342
Urinary calculus	MAX	Inverse variance weighted	2	-0.0831946	0.208073	0.689279	-0.491018	0.324628	0.920172	0.612003	1.38352
Calculus of kidney	MAX	Inverse variance weighted	2	-0.309234	0.13979	0.0269578	-0.583224	-0.0352452	0.734009	0.558096	0.965369
Calculus of lower urinary tract	MAX	Inverse variance weighted	2	0.229222	0.283816	0.419295	-0.327057	0.785502	1.25762	0.721043	2.19351
Calculus of ureter	MAX	Inverse variance weighted	2	0.13483	0.374305	0.718686	-0.598807	0.868468	1.14434	0.549467	2.38326
Renal colic	MAX	Inverse variance weighted	2	-0.259807	0.244268	0.287505	-0.738573	0.218959	0.771201	0.477795	1.24478
Hydronephrosis	MAX	Inverse variance weighted	2	0.227583	0.177367	0.199449	-0.120056	0.575222	1.25556	0.886871	1.77753
Other disorders of bladder	MAX	Inverse variance weighted	2	-0.174223	0.0806679	0.0307917	-0.332332	-0.0161138	0.84011	0.717249	0.984015
Bladder neck obstruction	MAX	Inverse variance weighted	2	-0.384282	0.177367	0.0302659	-0.731921	-0.0366428	0.68094	0.480984	0.96402
Functional disorders of bladder	MAX	Inverse variance weighted	2	-0.186475	0.193396	0.334937	-0.565531	0.19258	0.829879	0.568058	1.21237
Other disorders of urethra and urinary tract	MAX	Inverse variance weighted	2	-0.00979975	0.123588	0.936799	-0.252032	0.232432	0.990248	0.77722	1.26166
Urethral stricture (not specified as infectious)	MAX	Inverse variance weighted	2	-0.0421848	0.139431	0.762234	-0.31547	0.231101	0.958693	0.729446	1.25999
Abnormal findings on examination of urine	MAX	Inverse variance weighted	2	-0.0156305	0.13409	0.907203	-0.278448	0.247187	0.984491	0.756958	1.28042
Other symptoms/disorders or the urinary system	MAX	Inverse variance weighted	2	-0.0113144	0.124146	0.927383	-0.254641	0.232012	0.988749	0.775194	1.26114
Retention of urine	MAX	Inverse variance weighted	2	0.0711144	0.131308	0.588104	-0.186249	0.328478	1.0737	0.830067	1.38885
Dysuria	MAX	Inverse variance weighted	2	0.202818	0.230605	0.37913	-0.249169	0.654804	1.22485	0.779448	1.92477
Urinary incontinence	MAX	Inverse variance weighted	2	-0.109395	0.210915	0.603993	-0.522788	0.303998	0.896377	0.592866	1.35527
Frequency of urination and polyuria	MAX	Inverse variance weighted	2	-0.0121966	0.198237	0.950941	-0.400741	0.376348	0.987877	0.669824	1.45695
Other abnormality of urination	MAX	Inverse variance weighted	2	-0.0594913	0.182532	0.744483	-0.417255	0.298272	0.942244	0.658853	1.34753
Other disorders of male genital organs	MAX	Inverse variance weighted	2	0.140453	0.150299	0.350051	-0.154134	0.43504	1.1508	0.857158	1.54503
Benign mammary dysplasias	MAX	Inverse variance weighted	2	0.172388	0.139431	0.216323	-0.100898	0.445674	1.18814	0.904026	1.56154
Cystic mastopathy	MAX	Inverse variance weighted	2	0.0214877	0.26205	0.934648	-0.492131	0.535106	1.02172	0.611323	1.70763
Benign neoplasm of breast	MAX	Inverse variance weighted	2	0.247561	0.198913	0.213289	-0.142308	0.637431	1.2809	0.867354	1.89161
Other specified benign mammary dysplasias	MAX	Inverse variance weighted	2	-0.0300756	0.300599	0.920303	-0.619249	0.559098	0.970372	0.538348	1.74909
Abnormal findings on mammogram or breast exam	MAX	Inverse variance weighted	2	0.147462	0.198738	0.458093	-0.242065	0.536989	1.15889	0.785005	1.71085
Lump or mass in breast	MAX	Inverse variance weighted	2	0.132725	0.203899	0.515088	-0.266917	0.532368	1.14194	0.765736	1.70296
Breast conditions, congenital or relating to hormones	MAX	Inverse variance weighted	2	0.0315579	0.257115	0.902314	-0.472388	0.535504	1.03206	0.623511	1.70831
Hypertrophy of breast (Gynecomastia)	MAX	Inverse variance weighted	2	0.0650987	0.273889	0.812127	-0.471723	0.60192	1.06726	0.623926	1.82562
Other nonmalignant breast conditions	MAX	Inverse variance weighted	2	0.176077	0.308165	0.567746	-0.427925	0.78008	1.19253	0.65186	2.18165
Inflammatory disease of breast	MAX	Inverse variance weighted	2	0.594956	0.674515	0.377749	-0.727092	1.91701	1.81295	0.483312	6.80056
Other signs and symptoms in breast	MAX	Inverse variance weighted	2	-0.0136489	0.300599	0.963784	-0.602823	0.575525	0.986444	0.547265	1.77806
Inflammatory diseases of female pelvic organs	MAX	Inverse variance weighted	2	0.0575715	0.10204	0.572616	-0.142428	0.257571	1.05926	0.86725	1.29378
Pelvic peritoneal adhesions, female (postoperative) (postinfection)	MAX	Inverse variance weighted	2	-0.191809	0.15582	0.218337	-0.497217	0.113599	0.825465	0.608221	1.1203
Pelvic inflammatory disease (PID)	MAX	Inverse variance weighted	2	0.0723245	0.257115	0.778486	-0.431622	0.576271	1.075	0.649455	1.77939
Inflammatory disease of cervix, vagina, and vulva	MAX	Inverse variance weighted	2	0.18164	0.150299	0.226847	-0.112947	0.476227	1.19918	0.893198	1.60999
Cervicitis and endocervicitis	MAX	Inverse variance weighted	2	0.351746	0.333216	0.291146	-0.301356	1.00485	1.42155	0.739814	2.73149
Cyst or abscess of Bartholin's gland	MAX	Inverse variance weighted	2	0.043077	0.490046	0.929953	-0.917413	1.00357	1.04402	0.399551	2.72799
Endometriosis	MAX	Inverse variance weighted	2	0.121693	0.128749	0.34456	-0.130656	0.374041	1.12941	0.87752	1.4536
Genital prolapse	MAX	Inverse variance weighted	2	-0.157987	0.0751497	0.0355279	-0.30528	-0.010693	0.853861	0.736917	0.989364
Prolapse of vaginal walls	MAX	Inverse variance weighted	2	-0.0334073	0.0965149	0.72924	-0.222576	0.155762	0.967145	0.800454	1.16855
Uterine/Uterovaginal prolapse	MAX	Inverse variance weighted	2	-0.326179	0.112537	0.00375046	-0.546751	-0.105607	0.721676	0.578827	0.899778
Prolapse of vaginal vault after hysterectomy	MAX	Inverse variance weighted	2	-0.201228	0.418354	0.630518	-1.0212	0.618747	0.817726	0.360162	1.8566
Vaginal enterocele, congenital or acquired	MAX	Inverse variance weighted	2	0.0155305	0.305567	0.959465	-0.583381	0.614442	1.01565	0.558009	1.84862
Noninflammatory female genital disorders	MAX	Inverse variance weighted	2	-0.0182001	0.0806679	0.821499	-0.176309	0.139909	0.981965	0.838359	1.15017
Noninflammatory disorders of ovary, fallopian tube, and broad ligament	MAX	Inverse variance weighted	2	0.209455	0.295611	0.478605	-0.369943	0.788853	1.23301	0.690773	2.20087
Disorders of uterus, NEC	MAX	Inverse variance weighted	2	0.046818	0.139431	0.737038	-0.226468	0.320104	1.04793	0.797345	1.37727
Noninflammatory disorders of cervix	MAX	Inverse variance weighted	2	-0.0242805	0.150113	0.871504	-0.318502	0.269941	0.976012	0.727237	1.30989
Noninflammatory disorders of vagina	MAX	Inverse variance weighted	2	-0.0601103	0.188053	0.749237	-0.428694	0.308474	0.941661	0.651359	1.36135
Noninflammatory disorders of vulva and perineum	MAX	Inverse variance weighted	2	-0.0194113	0.214765	0.927982	-0.440351	0.401529	0.980776	0.64381	1.49411
Endometrial hyperplasia	MAX	Inverse variance weighted	2	0.217488	0.27762	0.433391	-0.326647	0.761624	1.24295	0.721338	2.14175
Polyp of female genital organs	MAX	Inverse variance weighted	2	-0.0783859	0.0802988	0.328977	-0.235772	0.0789998	0.924608	0.789961	1.0822
Polyp of corpus uteri	MAX	Inverse variance weighted	2	-0.0885247	0.091355	0.332536	-0.26758	0.0905311	0.915281	0.765229	1.09476
Mucous polyp of cervix	MAX	Inverse variance weighted	2	-0.0376259	0.134273	0.779309	-0.300801	0.225549	0.963073	0.740225	1.25301
Hypertrophy of female genital organs	MAX	Inverse variance weighted	2	0.0276353	0.225264	0.902361	-0.413883	0.469153	1.02802	0.661078	1.59864
Symptoms involving female genital tract	MAX	Inverse variance weighted	2	-0.116156	0.106601	0.275876	-0.325094	0.0927826	0.890336	0.722459	1.09722
stress incontinence, female	MAX	Inverse variance weighted	2	-0.120019	0.145761	0.410282	-0.405711	0.165673	0.886903	0.666503	1.18019
Pain and other symptoms associated with female genital organs	MAX	Inverse variance weighted	2	-0.202712	0.145134	0.162498	-0.487174	0.081751	0.816514	0.61436	1.08519
Dyspareunia	MAX	Inverse variance weighted	2	-0.614811	0.230791	0.00772331	-1.06716	-0.162461	0.540743	0.343983	0.850049
Disorders of menstruation and other abnormal bleeding from female genital tract	MAX	Inverse variance weighted	2	-0.0768761	0.0642789	0.231705	-0.202863	0.0491105	0.926005	0.81639	1.05034
Irregular menstrual cycle/bleeding	MAX	Inverse variance weighted	2	-0.0744803	0.069619	0.284697	-0.210934	0.0619728	0.928226	0.809828	1.06393
Excessive or frequent menstruation	MAX	Inverse variance weighted	2	-0.0587773	0.0858328	0.493477	-0.22701	0.109455	0.942917	0.796913	1.11567
Irregular menstrual cycle	MAX	Inverse variance weighted	2	0.00428534	0.17719	0.980705	-0.343008	0.351578	1.00429	0.709633	1.42131
Irregular menstrual bleeding	MAX	Inverse variance weighted	2	-0.0470291	0.128931	0.715288	-0.299733	0.205675	0.95406	0.741016	1.22835
Dysmenorrhea	MAX	Inverse variance weighted	2	-0.0456982	0.217985	0.83395	-0.472949	0.381553	0.95533	0.623162	1.46456
Infertility, female	MAX	Inverse variance weighted	2	-0.352446	0.220107	0.109322	-0.783856	0.0789641	0.702966	0.456642	1.08217
Menopausal and postmenopausal disorders	MAX	Inverse variance weighted	2	0.0298843	0.0802988	0.709771	-0.127501	0.18727	1.03034	0.880292	1.20595
Postmenopausal bleeding	MAX	Inverse variance weighted	2	0.0122692	0.0858328	0.886335	-0.155963	0.180502	1.01234	0.855591	1.19782
Postmenopausal atrophic vaginitis	MAX	Inverse variance weighted	2	0.132092	0.298928	0.658572	-0.453806	0.71799	1.14121	0.635206	2.05031
Ovarian cyst	MAX	Inverse variance weighted	2	-0.134953	0.163018	0.407762	-0.454469	0.184563	0.873757	0.634785	1.20269
Miscarriage; stillbirth	MAX	Inverse variance weighted	2	-0.33524	0.197084	0.088943	-0.721526	0.0510449	0.715166	0.48601	1.05237
Missed abortion/Hydatidiform mole	MAX	Inverse variance weighted	2	-0.139539	0.230605	0.545114	-0.591525	0.312448	0.869759	0.553482	1.36677
Hemorrhage during pregnancy; childbirth and postpartum	MAX	Inverse variance weighted	2	0.189871	0.187874	0.312194	-0.178362	0.558105	1.20909	0.836639	1.74736
Antepartum hemorrhage, abruptio placentae, and placenta previa	MAX	Inverse variance weighted	2	-0.155776	0.301755	0.605691	-0.747216	0.435664	0.855751	0.473683	1.54599
Placenta previa and abruptio placenta	MAX	Inverse variance weighted	2	0.318315	0.230791	0.167822	-0.134035	0.770665	1.37481	0.874559	2.1612
Early or threatened labor; hemorrhage in early pregnancy	MAX	Inverse variance weighted	2	0.104698	0.161336	0.516376	-0.211521	0.420916	1.11037	0.809352	1.52336
Early onset of delivery	MAX	Inverse variance weighted	2	0.349073	0.327307	0.286198	-0.292449	0.990595	1.41775	0.746433	2.69283
Hemorrhage in early pregnancy	MAX	Inverse variance weighted	2	0.290336	0.246816	0.239464	-0.193423	0.774095	1.33688	0.824134	2.16863
Hypertension complicating pregnancy, childbirth, and the puerperium	MAX	Inverse variance weighted	2	-0.153154	0.374922	0.68291	-0.888	0.581692	0.857998	0.411478	1.78906
Late pregnancy and failed induction	MAX	Inverse variance weighted	2	0.284809	0.230791	0.217183	-0.167542	0.737159	1.32951	0.845741	2.08999
Other complications of pregnancy NEC	MAX	Inverse variance weighted	2	0.328942	0.177007	0.0631181	-0.0179912	0.675875	1.3895	0.98217	1.96575
Normal delivery	MAX	Inverse variance weighted	2	-0.0686876	0.187874	0.714661	-0.436921	0.299546	0.933618	0.646022	1.34925
Malposition and malpresentation of fetus or obstruction	MAX	Inverse variance weighted	2	0.1951	0.198738	0.326251	-0.194427	0.584627	1.21543	0.823306	1.79432
Problems associated with amniotic cavity and membranes	MAX	Inverse variance weighted	2	-0.109653	0.220107	0.618359	-0.541063	0.321758	0.896145	0.582129	1.37955
Known or suspected fetal abnormality affecting management of mother	MAX	Inverse variance weighted	2	0.032905	0.193148	0.864726	-0.345664	0.411474	1.03345	0.70775	1.50904
Fetal distress and abnormal forces of labor	MAX	Inverse variance weighted	2	-0.171405	0.314929	0.586259	-0.788665	0.445856	0.842481	0.454451	1.56183
Umbilical cord complications during labor and delivery	MAX	Inverse variance weighted	2	0.134539	0.349039	0.699899	-0.549576	0.818655	1.14401	0.577194	2.26745
Obstetrical/birth trauma	MAX	Inverse variance weighted	2	0.228627	0.123588	0.0643257	-0.0136051	0.470859	1.25687	0.986487	1.60137
Complications of labor and delivery NEC	MAX	Inverse variance weighted	2	-0.40063	0.198311	0.0433619	-0.789319	-0.0119397	0.669898	0.454154	0.988131
Superficial cellulitis and abscess	MAX	Inverse variance weighted	2	0.0683265	0.11615	0.556358	-0.159328	0.295981	1.07071	0.852716	1.34444
Cellulitis and abscess of fingers/toes	MAX	Inverse variance weighted	2	-0.0140928	0.33227	0.966169	-0.665342	0.637156	0.986006	0.514098	1.8911
Cellulitis and abscess of face/neck	MAX	Inverse variance weighted	2	0.0984233	0.349039	0.777956	-0.585692	0.782539	1.10343	0.55672	2.18702
Cellulitis and abscess of arm/hand	MAX	Inverse variance weighted	2	0.144102	0.182794	0.430504	-0.214174	0.502377	1.155	0.807208	1.65265
Cellulitis and abscess of leg, except foot	MAX	Inverse variance weighted	2	0.155116	0.183274	0.397351	-0.2041	0.514332	1.16779	0.81538	1.67252
Cellulitis and abscess of foot, toe	MAX	Inverse variance weighted	2	0.153774	0.188084	0.413598	-0.214872	0.522419	1.16623	0.806645	1.6861
Cellulitis and abscess of trunk	MAX	Inverse variance weighted	2	-0.275346	0.322326	0.392969	-0.907105	0.356414	0.759309	0.403691	1.4282
Other local infections of skin and subcutaneous tissue	MAX	Inverse variance weighted	2	-0.0905206	0.118066	0.443264	-0.321931	0.140889	0.913456	0.724749	1.1513
Carbuncle and furuncle	MAX	Inverse variance weighted	2	-0.258293	0.166506	0.12084	-0.584645	0.0680577	0.772369	0.557304	1.07043
Pilonidal cyst	MAX	Inverse variance weighted	2	-0.352333	0.327307	0.281722	-0.993855	0.289189	0.703046	0.370147	1.33534
Symptoms affecting skin	MAX	Inverse variance weighted	2	-0.135921	0.107383	0.205599	-0.346391	0.0745492	0.872912	0.707236	1.0774
Rash and other nonspecific skin eruption	MAX	Inverse variance weighted	2	-0.353051	0.171666	0.0397225	-0.689516	-0.0165869	0.702541	0.501819	0.98355
Disturbance of skin sensation	MAX	Inverse variance weighted	2	-0.0731828	0.161025	0.649483	-0.388793	0.242427	0.929431	0.677875	1.27434
Disorder of skin and subcutaneous tissue NOS	MAX	Inverse variance weighted	2	0.0527439	0.102213	0.605841	-0.147594	0.253081	1.05416	0.862782	1.28799
Dyschromia and Vitiligo	MAX	Inverse variance weighted	2	0.114256	0.425185	0.788144	-0.719106	0.947618	1.12104	0.487188	2.57956
Other dyschromia	MAX	Inverse variance weighted	2	0.264066	0.532883	0.620218	-0.780385	1.30852	1.30221	0.45823	3.70068
Erythematous conditions	MAX	Inverse variance weighted	2	0.299653	0.161163	0.0629828	-0.0162271	0.615532	1.34939	0.983904	1.85064
Prurigo and Lichen	MAX	Inverse variance weighted	2	0.214374	0.394622	0.586966	-0.559085	0.987833	1.23909	0.571732	2.68541
Psoriasis and related disorders	MAX	Inverse variance weighted	2	-0.381397	0.229439	0.0964522	-0.831098	0.0683035	0.682907	0.435571	1.07069
Psoriasis	MAX	Inverse variance weighted	2	-0.36587	0.233748	0.117528	-0.824016	0.0922754	0.693593	0.438666	1.09667
Psoriasis vulgaris	MAX	Inverse variance weighted	2	-0.444999	0.193216	0.0212723	-0.823703	-0.0662956	0.640825	0.438804	0.935854
Psoriatic arthropathy	MAX	Inverse variance weighted	2	-0.186048	0.332078	0.575306	-0.83692	0.464825	0.830234	0.433042	1.59173
Sarcoidosis	MAX	Inverse variance weighted	2	-0.232478	0.339039	0.492904	-0.896994	0.432038	0.792567	0.407793	1.54039
Pruritus and related conditions	MAX	Inverse variance weighted	2	0.215157	0.283816	0.448399	-0.341122	0.771436	1.24006	0.710972	2.16287
Other hypertrophic and atrophic conditions of skin	MAX	Inverse variance weighted	2	0.0337697	0.112901	0.764857	-0.187516	0.255056	1.03435	0.829016	1.29053
Scar conditions and fibrosis of skin	MAX	Inverse variance weighted	2	-0.0108405	0.161163	0.946371	-0.32672	0.305039	0.989218	0.721285	1.35668
Degenerative skin conditions and other dermatoses	MAX	Inverse variance weighted	2	0.0381634	0.107383	0.722293	-0.172307	0.248633	1.0389	0.841721	1.28227
Actinic keratosis	MAX	Inverse variance weighted	2	-0.0563671	0.159251	0.723375	-0.368499	0.255765	0.945192	0.691772	1.29145
Seborrheic keratosis	MAX	Inverse variance weighted	2	0.0828135	0.144772	0.567304	-0.20094	0.366567	1.08634	0.817961	1.44277
Diseases of nail, NOS	MAX	Inverse variance weighted	2	0.251402	0.241393	0.297661	-0.221728	0.724532	1.28583	0.801133	2.06376
Ingrowing nail	MAX	Inverse variance weighted	2	0.0471744	0.334245	0.887762	-0.607946	0.702294	1.0483	0.544468	2.01838
Diseases of hair and hair follicles	MAX	Inverse variance weighted	2	-0.107957	0.130191	0.406979	-0.363132	0.147217	0.897666	0.695495	1.15861
Disorders of sweat glands	MAX	Inverse variance weighted	2	-0.534748	0.273889	0.0508873	-1.07157	0.00207358	0.585817	0.342471	1.00208
Hyperhidrosis	MAX	Inverse variance weighted	2	-0.883591	0.372847	0.0177954	-1.61437	-0.15281	0.413296	0.199016	0.858292
Diseases of sebaceous glands	MAX	Inverse variance weighted	2	-0.194375	0.0858328	0.0235388	-0.362607	-0.0261425	0.823349	0.69586	0.974196
Sebaceous cyst	MAX	Inverse variance weighted	2	-0.184049	0.0858328	0.0320108	-0.352281	-0.0158169	0.831895	0.703082	0.984308
Chronic ulcer of skin	MAX	Inverse variance weighted	2	-0.0659035	0.17719	0.70994	-0.413197	0.28139	0.936221	0.661532	1.32497
Decubitus ulcer	MAX	Inverse variance weighted	2	-0.0356724	0.26205	0.89172	-0.549291	0.477946	0.964956	0.577359	1.61276
Diffuse diseases of connective tissue	MAX	Inverse variance weighted	2	-0.112599	0.134273	0.401704	-0.375774	0.150576	0.893509	0.686757	1.1625
Sicca syndrome	MAX	Inverse variance weighted	2	-0.321873	0.349039	0.35644	-1.00599	0.362242	0.72479	0.365683	1.43655
Unspecified diffuse connective tissue disease	MAX	Inverse variance weighted	2	-0.0423849	0.155454	0.78512	-0.347074	0.262305	0.958501	0.706753	1.29992
Osteomyelitis, periostitis, and other infections involving bone	MAX	Inverse variance weighted	2	0.515451	0.554316	0.35243	-0.571008	1.60191	1.67439	0.564956	4.9625
Osteomyelitis	MAX	Inverse variance weighted	2	0.550333	0.609355	0.366452	-0.644003	1.74467	1.73383	0.525186	5.72401
Rheumatoid arthritis and other inflammatory polyarthropathies	MAX	Inverse variance weighted	2	0.167228	0.162846	0.304462	-0.15195	0.486406	1.18202	0.859032	1.62646
Rheumatoid arthritis	MAX	Inverse variance weighted	2	0.18524	0.189455	0.328196	-0.186091	0.556571	1.20351	0.830198	1.74468
Other inflammatory spondylopathies	MAX	Inverse variance weighted	2	-0.381676	0.3317	0.249869	-1.03181	0.268455	0.682716	0.356362	1.30794
Ankylosing spondylitis	MAX	Inverse variance weighted	2	-0.925293	0.532367	0.0821981	-1.96873	0.118147	0.396415	0.139634	1.12541
Other arthropathies	MAX	Inverse variance weighted	2	-0.0642114	0.0445914	0.149869	-0.151611	0.0231878	0.937807	0.859323	1.02346
Unspecified polyarthropathy or polyarthritis	MAX	Inverse variance weighted	2	0.0747417	0.134273	0.577774	-0.188434	0.337917	1.07761	0.828256	1.40202
Unspecified monoarthritis	MAX	Inverse variance weighted	2	-0.176737	0.0646327	0.00624782	-0.303417	-0.050057	0.838	0.738291	0.951175
Arthropathy NOS	MAX	Inverse variance weighted	2	-0.0756085	0.045587	0.0972055	-0.164959	0.013742	0.927179	0.847928	1.01384
Polymyalgia Rheumatica	MAX	Inverse variance weighted	2	-0.159546	0.236133	0.499255	-0.622366	0.303274	0.852531	0.536673	1.35429
Spinal stenosis	MAX	Inverse variance weighted	2	-0.131459	0.13409	0.3269	-0.394276	0.131358	0.876815	0.674168	1.14038
Spondylosis and allied disorders	MAX	Inverse variance weighted	2	-0.0353352	0.131091	0.787508	-0.292273	0.221602	0.965282	0.746565	1.24807
Spondylosis without myelopathy	MAX	Inverse variance weighted	2	-0.0570061	0.234462	0.8079	-0.516551	0.402539	0.944588	0.596574	1.49562
Intervertebral disc disorders	MAX	Inverse variance weighted	2	-0.111769	0.0858328	0.192857	-0.280002	0.056463	0.894251	0.755783	1.05809
Displacement of intervertebral disc	MAX	Inverse variance weighted	2	-0.981301	0.349039	0.00493204	-1.66542	-0.297185	0.374823	0.189112	0.742906
Degeneration of intervertebral disc	MAX	Inverse variance weighted	2	-0.116953	0.198778	0.556292	-0.506557	0.272652	0.889627	0.602566	1.31344
Other and unspecified disc disorder	MAX	Inverse variance weighted	2	-0.0530568	0.146368	0.716987	-0.339938	0.233825	0.948326	0.711814	1.26342
Other disorders of cervical region	MAX	Inverse variance weighted	2	0.160741	0.349039	0.645139	-0.523374	0.844857	1.17438	0.592518	2.32764
Other and unspecified disorders of back	MAX	Inverse variance weighted	2	0.108397	0.177007	0.540282	-0.238537	0.45533	1.11449	0.78778	1.57669
Other unspecified back disorders	MAX	Inverse variance weighted	2	0.039975	0.198558	0.840443	-0.349198	0.429148	1.04078	0.705253	1.53595
Peripheral enthesopathies and allied syndromes	MAX	Inverse variance weighted	2	-0.0989554	0.0646327	0.125759	-0.225635	0.0277247	0.905783	0.798009	1.02811
Enthesopathy	MAX	Inverse variance weighted	2	-0.179534	0.0806679	0.0260412	-0.337643	-0.0214251	0.835659	0.71345	0.978803
Bursitis	MAX	Inverse variance weighted	2	-0.162967	0.268893	0.54447	-0.689998	0.364063	0.849619	0.501577	1.43917
Other disorders of synovium, tendon, and bursa	MAX	Inverse variance weighted	2	0.0024819	0.091355	0.978326	-0.176574	0.181538	1.00248	0.838137	1.19906
Synovitis and tenosynovitis	MAX	Inverse variance weighted	2	-0.0554241	0.150477	0.712633	-0.35036	0.239511	0.946084	0.704435	1.27063
Ganglion and cyst of synovium, tendon, and bursa	MAX	Inverse variance weighted	2	0.185358	0.13979	0.18485	-0.0886315	0.459347	1.20365	0.915183	1.58304
Rupture of synovium	MAX	Inverse variance weighted	2	0.00928729	0.322326	0.977013	-0.622472	0.641047	1.00933	0.536616	1.89847
[truncated: 115 more rows]

[truncated: 4 more sheets: S10, S11, S12, S13]
